# Supplementary material for: Genomic Characteristics of Gender Dysphoria Patients and Identification of Rare Mutations in RYR3 Gene
Source: Sci Rep. 2017 Aug 21;7:8339. doi: 10.1038/s41598-017-08655-x (PMC5567086; doi:10.1038/s41598-017-08655-x)
Supplement: Supplementary file 4 — Table S6 [file 41598_2017_8655_MOESM4_ESM.xls]

## Sheet: Sheet1
Annotation Cluster 1	Enrichment Score: 7.33936606342573
Category	Term	Count	PValue	Genes	Fold Enrichment	Bonferroni	Benjamini	FDR
GOTERM_BP_FAT	GO:0006811~ion transport	47	2.41441e-10	SLC22A16, CLCN3, SLC5A4, CPT2, KCNC3, SLC22A13, SLC22A15, SLC9A2, CACNB2, VDR, SCN9A, SLC30A2, KCNG4, OCA2, SCN10A, GRID1, ANO10, CPT1B, SLC12A8, SLC12A1, SLCO4C1, NOX5, TRPC6, SLCO4A1, SLC12A4, SCN2A, SLC24A5, SLC34A1, ITPR3, ATP13A5, ITPR1, ITPR2, ATP13A4, TRPM1, CNGA2, SLC26A4, NNT, SLC26A7, RYR3, CLIC5, KCNN2, PSEN2, CLIC6, RYR2, KCNH8, KCNH4, ATP7B	2.82555	4.2228e-07	4.2228e-07	4.08612e-07
GOTERM_BP_FAT	GO:0055085~transmembrane transport	38	1.87969e-09	SLC22A16, CLCN3, SLC5A4, CPT2, KCNC3, SLC22A13, SLC22A15, SLC37A3, SLC9A2, SCN9A, ABCB10, SLC30A2, KCNG4, OCA2, SCN10A, CPT1B, SLC12A8, SLC12A1, ABCB8, TRPC6, SLC12A4, SCN2A, SLC24A5, ABCC12, ITPR3, ABCB6, ITPR1, ITPR2, TRPM1, CNGA2, SLC25A30, SLC26A4, SLC26A7, RYR3, RYR2, KCNH8, KCNH4, ATP7B	3.08345	3.28758e-06	1.64379e-06	3.18118e-06
GOTERM_BP_FAT	GO:0006812~cation transport	33	3.69402e-07	SLC22A16, SLC5A4, CPT2, KCNC3, SLC22A13, SLC9A2, CACNB2, VDR, SCN9A, SLC30A2, KCNG4, SCN10A, CPT1B, SLC12A8, SLC12A1, TRPC6, SLC12A4, SCN2A, SLC24A5, SLC34A1, ITPR3, ATP13A5, ITPR1, ITPR2, ATP13A4, NNT, RYR3, KCNN2, PSEN2, RYR2, KCNH8, KCNH4, ATP7B	2.75521	0.000645875	0.000215338	0.000625171
GOTERM_BP_FAT	GO:0030001~metal ion transport	26	2.61902e-05	KCNC3, SLC5A4, SLC9A2, CACNB2, VDR, SCN9A, SLC30A2, KCNG4, SCN10A, SLC12A8, SLC12A1, TRPC6, SLC12A4, SCN2A, SLC24A5, SLC34A1, ITPR3, ITPR1, ITPR2, RYR3, PSEN2, KCNN2, RYR2, KCNH8, KCNH4, ATP7B	2.58158	0.044774	0.0113865	0.0443149
Annotation Cluster 2	Enrichment Score: 3.8078703623968924
Category	Term	Count	PValue	Genes	Fold Enrichment	Bonferroni	Benjamini	FDR
GOTERM_BP_FAT	GO:0003012~muscle system process	14	7.2178e-05	TNNT2, CYBA, MYH1, RYR3, MYH2, PSEN2, ANKRD2, MYH11, RYR2, MYH13, MYH6, TTN, MYOF, MYH8	3.84755	0.1186	0.0249327	0.122083
GOTERM_BP_FAT	GO:0006936~muscle contraction	13	0.000119997	TNNT2, MYH1, RYR3, MYH2, PSEN2, ANKRD2, MYH11, RYR2, MYH13, MYH6, TTN, MYOF, MYH8	3.923	0.189325	0.0343766	0.202889
GOTERM_BP_FAT	GO:0006941~striated muscle contraction	7	0.000435323	MYH1, RYR3, MYH2, PSEN2, RYR2, MYH6, TTN	7.02597	0.533056	0.103083	0.73419
Annotation Cluster 3	Enrichment Score: 2.6943044252679527
Category	Term	Count	PValue	Genes	Fold Enrichment	Bonferroni	Benjamini	FDR
GOTERM_BP_FAT	GO:0030001~metal ion transport	26	2.61902e-05	KCNC3, SLC5A4, SLC9A2, CACNB2, VDR, SCN9A, SLC30A2, KCNG4, SCN10A, SLC12A8, SLC12A1, TRPC6, SLC12A4, SCN2A, SLC24A5, SLC34A1, ITPR3, ITPR1, ITPR2, RYR3, PSEN2, KCNN2, RYR2, KCNH8, KCNH4, ATP7B	2.58158	0.044774	0.0113865	0.0443149
GOTERM_BP_FAT	GO:0015672~monovalent inorganic cation transport	16	0.00388421	SLC12A8, SLC12A1, KCNC3, SLC5A4, SLC12A4, SLC9A2, SCN2A, SLC34A1, SLC24A5, NNT, KCNN2, SCN9A, KCNH8, KCNG4, KCNH4, SCN10A	2.32305	0.998894	0.215804	6.37419
GOTERM_BP_FAT	GO:0006814~sodium ion transport	9	0.00718919	SLC12A1, SLC5A4, SLC12A4, SCN2A, SLC9A2, SLC34A1, SCN9A, SLC24A5, SCN10A	3.19643	0.999997	0.27644	11.4948
GOTERM_BP_FAT	GO:0006813~potassium ion transport	9	0.0228381	SLC12A8, SLC12A1, KCNC3, SLC12A4, KCNN2, SLC24A5, KCNH8, KCNG4, KCNH4	2.5971	1	0.433973	32.3615
Annotation Cluster 4	Enrichment Score: 2.1022474206959267
Category	Term	Count	PValue	Genes	Fold Enrichment	Bonferroni	Benjamini	FDR
GOTERM_BP_FAT	GO:0015698~inorganic anion transport	8	0.00395706	SLC26A4, CLCN3, SLC12A1, SLC26A7, CLIC5, SLC12A4, CLIC6, SLC34A1	3.97167	0.999027	0.212684	6.49001
GOTERM_BP_FAT	GO:0006821~chloride transport	6	0.0100573	CLCN3, SLC12A1, SLC26A7, CLIC5, SLC12A4, CLIC6	4.54138	1	0.319093	15.7237
GOTERM_BP_FAT	GO:0006820~anion transport	9	0.0123995	SLC26A4, CLCN3, SLC12A1, SLC26A7, CLIC5, SLC12A4, CLIC6, SLC34A1, OCA2	2.90585	1	0.348116	19.0356
Annotation Cluster 5	Enrichment Score: 1.9023895967820068
Category	Term	Count	PValue	Genes	Fold Enrichment	Bonferroni	Benjamini	FDR
GOTERM_BP_FAT	GO:0007155~cell adhesion	27	0.00505501	DLC1, DCHS2, MPZL2, PKHD1, ITGAE, COL22A1, ITGB4, CELSR2, CELSR1, SSPO, BCL2L11, ITGAM, LAMB2, COL7A1, DSG2, FAT3, STAB1, FAT1, CPXM1, COL6A2, COL6A1, VCAN, TGFB1I1, COL24A1, COL11A1, HABP2, THBS4	1.78087	0.999859	0.235547	8.21925
GOTERM_BP_FAT	GO:0022610~biological adhesion	27	0.00507931	DLC1, DCHS2, MPZL2, PKHD1, ITGAE, COL22A1, ITGB4, CELSR2, CELSR1, SSPO, BCL2L11, ITGAM, LAMB2, COL7A1, DSG2, FAT3, STAB1, FAT1, CPXM1, COL6A2, COL6A1, VCAN, TGFB1I1, COL24A1, COL11A1, HABP2, THBS4	1.77833	0.999864	0.230452	8.25718
GOTERM_BP_FAT	GO:0016337~cell-cell adhesion	11	0.0764371	DCHS2, MPZL2, DSG2, FAT3, PKHD1, FAT1, COL6A2, CELSR2, CELSR1, COL11A1, ITGAM	1.84013	1	0.717566	73.965
Annotation Cluster 6	Enrichment Score: 1.8629587394727278
Category	Term	Count	PValue	Genes	Fold Enrichment	Bonferroni	Benjamini	FDR
GOTERM_BP_FAT	GO:0048729~tissue morphogenesis	13	0.00053933	DLC1, TNNT2, RGMA, T, HNF1A, TSC2, COL1A2, MYH6, TGFB1I1, CELSR1, TTN, COL11A1, SLIT2	3.33455	0.610754	0.111253	0.908849
GOTERM_BP_FAT	GO:0035148~tube lumen formation	6	0.00246875	DLC1, RGMA, T, TSC2, CELSR1, BCL2L11	6.296	0.986742	0.213511	4.09696
GOTERM_BP_FAT	GO:0048598~embryonic morphogenesis	16	0.00279173	DLC1, TBX15, HNF1A, MYO7A, CELSR1, TCF7L2, SLIT2, RGMA, ACVR2A, T, CLIC5, PSEN2, TSC2, TGFB1I1, COL11A1, ALX3	2.40629	0.992475	0.226899	4.62112
GOTERM_BP_FAT	GO:0021915~neural tube development	7	0.0034264	DLC1, RGMA, T, PSEN2, TSC2, CELSR1, TCF7L2	4.75286	0.997529	0.229721	5.64328
GOTERM_BP_FAT	GO:0001843~neural tube closure	5	0.00374375	DLC1, RGMA, T, TSC2, CELSR1	7.69511	0.998584	0.2308	6.15051
GOTERM_BP_FAT	GO:0060606~tube closure	5	0.00374375	DLC1, RGMA, T, TSC2, CELSR1	7.69511	0.998584	0.2308	6.15051
GOTERM_BP_FAT	GO:0014020~primary neural tube formation	5	0.00531436	DLC1, RGMA, T, TSC2, CELSR1	6.99555	0.99991	0.233771	8.62331
GOTERM_BP_FAT	GO:0016331~morphogenesis of embryonic epithelium	6	0.00816013	DLC1, RGMA, T, TSC2, TGFB1I1, CELSR1	4.77627	0.999999	0.294979	12.9483
GOTERM_BP_FAT	GO:0001841~neural tube formation	5	0.0105528	DLC1, RGMA, T, TSC2, CELSR1	5.77133	1	0.320611	16.4349
GOTERM_BP_FAT	GO:0001838~embryonic epithelial tube formation	5	0.0135528	DLC1, RGMA, T, TSC2, CELSR1	5.36868	1	0.362563	20.6209
GOTERM_BP_FAT	GO:0043009~chordate embryonic development	14	0.0277925	DLC1, HNF1A, TBX15, MYH6, CELSR1, TCF7L2, BCL2L11, RGMA, ACVR2A, T, PSEN2, TSC2, ALX3, COL11A1	1.95284	1	0.451839	37.9368
GOTERM_BP_FAT	GO:0009792~embryonic development ending in birth or egg hatching	14	0.0296187	DLC1, HNF1A, TBX15, MYH6, CELSR1, TCF7L2, BCL2L11, RGMA, ACVR2A, T, PSEN2, TSC2, ALX3, COL11A1	1.9353	1	0.449851	39.8806
GOTERM_BP_FAT	GO:0060562~epithelial tube morphogenesis	5	0.0565971	DLC1, RGMA, T, TSC2, CELSR1	3.44557	1	0.631759	62.6941
GOTERM_BP_FAT	GO:0002009~morphogenesis of an epithelium	6	0.067518	DLC1, RGMA, T, TSC2, TGFB1I1, CELSR1	2.74281	1	0.68103	69.3664
GOTERM_BP_FAT	GO:0035239~tube morphogenesis	6	0.140278	DLC1, RGMA, T, TSC2, CELSR1, BCL2L11	2.18129	1	0.854793	92.2539
GOTERM_BP_FAT	GO:0035295~tube development	8	0.198671	DLC1, RGMA, T, PSEN2, TSC2, CELSR1, BCL2L11, SLIT2	1.67893	1	0.90848	97.6444
GOTERM_BP_FAT	GO:0060429~epithelium development	8	0.220126	DLC1, RGMA, T, SHARPIN, TSC2, KRT3, TGFB1I1, CELSR1	1.62716	1	0.923695	98.5119
Annotation Cluster 7	Enrichment Score: 1.8151130142903842
Category	Term	Count	PValue	Genes	Fold Enrichment	Bonferroni	Benjamini	FDR
GOTERM_BP_FAT	GO:0050892~intestinal absorption	4	0.00452502	PNLIP, VDR, ACO1, NPC1L1	11.5427	0.999641	0.225764	7.38831
GOTERM_BP_FAT	GO:0022600~digestive system process	5	0.00592243	PNLIP, VDR, ACO1, SLC26A7, NPC1L1	6.7898	0.999969	0.250678	9.56408
GOTERM_BP_FAT	GO:0007586~digestion	5	0.133826	PNLIP, VDR, ACO1, SLC26A7, NPC1L1	2.53685	1	0.844533	91.2091
Annotation Cluster 8	Enrichment Score: 1.7891284818751048
Category	Term	Count	PValue	Genes	Fold Enrichment	Bonferroni	Benjamini	FDR
GOTERM_BP_FAT	GO:0030048~actin filament-based movement	4	0.0128049	TNNT2, MYO7A, MYH2, MYH6	8.02968	1	0.351743	19.5962
GOTERM_BP_FAT	GO:0030049~muscle filament sliding	3	0.015122	TNNT2, MYH2, MYH6	15.3902	1	0.373466	22.7311
GOTERM_BP_FAT	GO:0033275~actin-myosin filament sliding	3	0.015122	TNNT2, MYH2, MYH6	15.3902	1	0.373466	22.7311
GOTERM_BP_FAT	GO:0070252~actin-mediated cell contraction	3	0.015122	TNNT2, MYH2, MYH6	15.3902	1	0.373466	22.7311
GOTERM_BP_FAT	GO:0030705~cytoskeleton-dependent intracellular transport	5	0.0255948	TNNT2, KIF1B, MYO7A, MYH2, MYH6	4.43949	1	0.440877	35.5192
Annotation Cluster 9	Enrichment Score: 1.7729868434210654
Category	Term	Count	PValue	Genes	Fold Enrichment	Bonferroni	Benjamini	FDR
GOTERM_BP_FAT	GO:0055002~striated muscle cell development	7	0.000849202	TNNT2, KRT19, MYH11, CACNB2, MYH6, TTN, CHAT	6.21528	0.773698	0.138076	1.42751
GOTERM_BP_FAT	GO:0030239~myofibril assembly	5	0.000952186	TNNT2, KRT19, MYH11, MYH6, TTN	10.993	0.81103	0.140556	1.59931
GOTERM_BP_FAT	GO:0055001~muscle cell development	7	0.00126033	TNNT2, KRT19, MYH11, CACNB2, MYH6, TTN, CHAT	5.77133	0.889828	0.167905	2.11171
GOTERM_BP_FAT	GO:0045214~sarcomere organization	4	0.001895	TNNT2, KRT19, MYH6, TTN	15.3902	0.963757	0.177286	3.15915
GOTERM_BP_FAT	GO:0031032~actomyosin structure organization	5	0.00289314	TNNT2, KRT19, MYH11, MYH6, TTN	8.24476	0.993701	0.223821	4.78515
GOTERM_BP_FAT	GO:0048739~cardiac muscle fiber development	3	0.00444751	MYH11, MYH6, TTN	27.7024	0.999589	0.228847	7.2662
GOTERM_BP_FAT	GO:0048747~muscle fiber development	5	0.0065751	MYH11, CACNB2, MYH6, TTN, CHAT	6.59581	0.99999	0.261864	10.5637
GOTERM_BP_FAT	GO:0010927~cellular component assembly involved in morphogenesis	5	0.00727372	TNNT2, KRT19, MYH11, MYH6, TTN	6.41259	0.999997	0.273274	11.6222
GOTERM_BP_FAT	GO:0051146~striated muscle cell differentiation	7	0.0118835	TNNT2, KRT19, MYH11, CACNB2, MYH6, TTN, CHAT	3.67267	1	0.347346	18.3166
GOTERM_BP_FAT	GO:0042692~muscle cell differentiation	8	0.0159009	TNNT2, KRT19, MYH11, CACNB2, MYH6, TTN, TCF7L2, CHAT	3.0526	1	0.378212	23.7588
GOTERM_BP_FAT	GO:0055008~cardiac muscle tissue morphogenesis	4	0.0198549	TNNT2, MYH6, TTN, COL11A1	6.8401	1	0.412248	28.7805
GOTERM_BP_FAT	GO:0060415~muscle tissue morphogenesis	4	0.0198549	TNNT2, MYH6, TTN, COL11A1	6.8401	1	0.412248	28.7805
GOTERM_BP_FAT	GO:0048738~cardiac muscle tissue development	5	0.0343795	TNNT2, MYH11, MYH6, TTN, COL11A1	4.05006	1	0.482078	44.682
GOTERM_BP_FAT	GO:0030029~actin filament-based process	11	0.0365925	DLC1, TNNT2, KRT19, EPB41L1, EPB41, MYO7A, MYH2, MYH11, MYH6, TTN, FGD3	2.10737	1	0.500238	46.7889
GOTERM_BP_FAT	GO:0014706~striated muscle tissue development	7	0.0441182	TNNT2, MYH11, CACNB2, MYH6, TTN, COL11A1, CHAT	2.71592	1	0.556729	53.4026
GOTERM_BP_FAT	GO:0060537~muscle tissue development	7	0.0537193	TNNT2, MYH11, CACNB2, MYH6, TTN, COL11A1, CHAT	2.58556	1	0.62299	60.7207
GOTERM_BP_FAT	GO:0003007~heart morphogenesis	5	0.072872	DLC1, TNNT2, MYH6, TTN, COL11A1	3.16237	1	0.703019	72.2109
GOTERM_BP_FAT	GO:0055010~ventricular cardiac muscle morphogenesis	3	0.0808254	TNNT2, MYH6, COL11A1	6.296	1	0.731823	75.9812
GOTERM_BP_FAT	GO:0007517~muscle organ development	9	0.0872159	TNNT2, CPT1B, MYH11, ANKRD2, CACNB2, MYH6, TTN, COL11A1, CHAT	1.96936	1	0.753417	78.6562
GOTERM_BP_FAT	GO:0030036~actin cytoskeleton organization	9	0.117081	DLC1, TNNT2, KRT19, EPB41L1, EPB41, MYH11, MYH6, TTN, FGD3	1.83865	1	0.812747	87.8446
GOTERM_BP_FAT	GO:0007507~heart development	8	0.181834	DLC1, TNNT2, TSC2, MYH11, MYH6, TTN, COL11A1, TCF25	1.71798	1	0.897641	96.6509
GOTERM_BP_FAT	GO:0007010~cytoskeleton organization	12	0.341906	DLC1, TNNT2, PLD2, KRT19, EPB41L1, EPB41, MYH11, TUBE1, KRT3, MYH6, TTN, FGD3	1.27075	1	0.970848	99.9159
Annotation Cluster 10	Enrichment Score: 1.6854926271851636
Category	Term	Count	PValue	Genes	Fold Enrichment	Bonferroni	Benjamini	FDR
GOTERM_BP_FAT	GO:0006635~fatty acid beta-oxidation	5	0.00289314	ACADVL, CPT1B, CPT2, ETFDH, CRAT	8.24476	0.993701	0.223821	4.78515
GOTERM_BP_FAT	GO:0009062~fatty acid catabolic process	5	0.00727372	ACADVL, CPT1B, CPT2, ETFDH, CRAT	6.41259	0.999997	0.273274	11.6222
GOTERM_BP_FAT	GO:0019395~fatty acid oxidation	5	0.00965797	ACADVL, CPT1B, CPT2, ETFDH, CRAT	5.91931	1	0.314219	15.1466
GOTERM_BP_FAT	GO:0034440~lipid oxidation	5	0.00965797	ACADVL, CPT1B, CPT2, ETFDH, CRAT	5.91931	1	0.314219	15.1466
GOTERM_BP_FAT	GO:0030258~lipid modification	6	0.0165443	ACADVL, CPT1B, CPT2, ETFDH, SYNJ2, CRAT	4.01484	1	0.385103	24.598
GOTERM_BP_FAT	GO:0044242~cellular lipid catabolic process	6	0.0241094	ACADVL, CPT1B, CPT2, PLCG2, ETFDH, CRAT	3.64505	1	0.442734	33.8354
GOTERM_BP_FAT	GO:0006631~fatty acid metabolic process	10	0.0281456	ACADVL, CPT1B, TYRP1, ALOX15, CPT2, HNF1A, ETFDH, CYP4F3, CRAT, ACSF3	2.33185	1	0.448127	38.3172
GOTERM_BP_FAT	GO:0016054~organic acid catabolic process	7	0.0331077	ACADVL, CPT1B, CPT2, ETFDH, DMGDH, PAH, CRAT	2.91166	1	0.480186	43.436
GOTERM_BP_FAT	GO:0046395~carboxylic acid catabolic process	7	0.0331077	ACADVL, CPT1B, CPT2, ETFDH, DMGDH, PAH, CRAT	2.91166	1	0.480186	43.436
GOTERM_BP_FAT	GO:0016042~lipid catabolic process	9	0.0341773	PLD3, PNLIP, ACADVL, CPT1B, PLD2, CPT2, PLCG2, ETFDH, CRAT	2.40194	1	0.483719	44.4857
GOTERM_BP_FAT	GO:0006576~biogenic amine metabolic process	4	0.349013	CPT1B, TMLHE, DMGDH, PAH	1.90394	1	0.971511	99.93
Annotation Cluster 11	Enrichment Score: 1.6744099166644066
Category	Term	Count	PValue	Genes	Fold Enrichment	Bonferroni	Benjamini	FDR
GOTERM_BP_FAT	GO:0007601~visual perception	14	0.000840932	CYP1B1, WFS1, MYO7A, MYO3B, RP1L1, CACNB2, RPE65, RGS9BP, OPN5, NPHP3, RAX2, GRM6, COL11A1, IMPDH1	2.99254	0.770398	0.150825	1.4137
GOTERM_BP_FAT	GO:0050953~sensory perception of light stimulus	14	0.000840932	CYP1B1, WFS1, MYO7A, MYO3B, RP1L1, CACNB2, RPE65, RGS9BP, OPN5, NPHP3, RAX2, GRM6, COL11A1, IMPDH1	2.99254	0.770398	0.150825	1.4137
GOTERM_BP_FAT	GO:0007600~sensory perception	24	0.109463	CYP1B1, WFS1, OR52I2, OR8G2, NDUFB9, MYO7A, MYO3B, RP1L1, CACNB2, RPE65, ITPR3, SLIT2, RGS9BP, CNGA2, SLC26A4, OPN5, NPHP3, RAX2, CLIC5, OTOG, GRM6, COL11A1, IMPDH1, SCN10A	1.36802	1	0.802518	85.9424
GOTERM_BP_FAT	GO:0050890~cognition	25	0.180714	CYP1B1, WFS1, NDUFB9, MYO7A, RP1L1, CACNB2, RPE65, NPHP3, RAX2, IMPDH1, COL11A1, SCN10A, OR52I2, OR8G2, MYO3B, ITPR3, RGS9BP, SLIT2, CNGA2, SLC26A4, OPN5, CLIC5, GRM6, PSEN2, OTOG	1.26982	1	0.897565	96.5724
GOTERM_BP_FAT	GO:0050877~neurological system process	30	0.303505	CYP1B1, WFS1, NDUFB9, MYO7A, RP1L1, CACNB2, PAH, RPE65, NPHP3, RAX2, TLX3, COL11A1, IMPDH1, CHAT, SCN10A, OR52I2, DLGAP2, OR8G2, MYO3B, ITPR3, SLIT2, RGS9BP, CNGA2, SLC26A4, OPN5, KIF1B, CLIC5, GRM6, PSEN2, OTOG	1.14473	1	0.963559	99.7804
Annotation Cluster 12	Enrichment Score: 1.6394935655440102
Category	Term	Count	PValue	Genes	Fold Enrichment	Bonferroni	Benjamini	FDR
GOTERM_BP_FAT	GO:0009259~ribonucleotide metabolic process	11	0.00132677	ADSSL1, ATP9B, DHODH, ATP11A, MYH6, PRPS1L1, AMPD2, IMPDH1, ATP13A5, ATP7B, ATP13A4	3.45495	0.901929	0.163576	2.22185
GOTERM_BP_FAT	GO:0009156~ribonucleoside monophosphate biosynthetic process	5	0.00136176	ADSSL1, DHODH, PRPS1L1, AMPD2, IMPDH1	10.0371	0.907759	0.156537	2.27982
GOTERM_BP_FAT	GO:0009260~ribonucleotide biosynthetic process	10	0.0014615	ADSSL1, ATP9B, DHODH, ATP11A, PRPS1L1, AMPD2, IMPDH1, ATP13A5, ATP7B, ATP13A4	3.72344	0.922544	0.156787	2.44486
GOTERM_BP_FAT	GO:0009161~ribonucleoside monophosphate metabolic process	5	0.00188053	ADSSL1, DHODH, PRPS1L1, AMPD2, IMPDH1	9.23413	0.962826	0.185971	3.13539
GOTERM_BP_FAT	GO:0009150~purine ribonucleotide metabolic process	10	0.00304127	ADSSL1, ATP9B, ATP11A, MYH6, PRPS1L1, AMPD2, IMPDH1, ATP13A5, ATP7B, ATP13A4	3.3457	0.995143	0.215061	5.02426
GOTERM_BP_FAT	GO:0009152~purine ribonucleotide biosynthetic process	9	0.0038321	ADSSL1, ATP9B, ATP11A, PRPS1L1, AMPD2, IMPDH1, ATP13A5, ATP7B, ATP13A4	3.55159	0.998788	0.220195	6.29126
GOTERM_BP_FAT	GO:0009127~purine nucleoside monophosphate biosynthetic process	4	0.00638691	ADSSL1, PRPS1L1, AMPD2, IMPDH1	10.2601	0.999986	0.261312	10.2766
GOTERM_BP_FAT	GO:0009168~purine ribonucleoside monophosphate biosynthetic process	4	0.00638691	ADSSL1, PRPS1L1, AMPD2, IMPDH1	10.2601	0.999986	0.261312	10.2766
GOTERM_BP_FAT	GO:0009126~purine nucleoside monophosphate metabolic process	4	0.0086438	ADSSL1, PRPS1L1, AMPD2, IMPDH1	9.23413	1	0.303381	13.6639
GOTERM_BP_FAT	GO:0009167~purine ribonucleoside monophosphate metabolic process	4	0.0086438	ADSSL1, PRPS1L1, AMPD2, IMPDH1	9.23413	1	0.303381	13.6639
GOTERM_BP_FAT	GO:0006164~purine nucleotide biosynthetic process	9	0.0150034	ADSSL1, ATP9B, ATP11A, PRPS1L1, AMPD2, IMPDH1, ATP13A5, ATP7B, ATP13A4	2.80767	1	0.376333	22.5734
GOTERM_BP_FAT	GO:0006163~purine nucleotide metabolic process	10	0.019712	ADSSL1, ATP9B, ATP11A, MYH6, PRPS1L1, AMPD2, IMPDH1, ATP13A5, ATP7B, ATP13A4	2.48229	1	0.414742	28.6046
GOTERM_BP_FAT	GO:0009165~nucleotide biosynthetic process	10	0.019712	ADSSL1, ATP9B, DHODH, ATP11A, PRPS1L1, AMPD2, IMPDH1, ATP13A5, ATP7B, ATP13A4	2.48229	1	0.414742	28.6046
GOTERM_BP_FAT	GO:0009124~nucleoside monophosphate biosynthetic process	5	0.0225077	ADSSL1, DHODH, PRPS1L1, AMPD2, IMPDH1	4.61706	1	0.433794	31.9734
GOTERM_BP_FAT	GO:0044271~nitrogen compound biosynthetic process	14	0.0243072	ADSSL1, HNF1A, QDPR, ATP11A, PAH, AMPD2, ATP13A5, ATP13A4, ATP9B, TMLHE, DHODH, PRPS1L1, IMPDH1, ATP7B	1.98889	1	0.440998	34.062
GOTERM_BP_FAT	GO:0034404~nucleobase, nucleoside and nucleotide biosynthetic process	10	0.024362	ADSSL1, ATP9B, DHODH, ATP11A, PRPS1L1, AMPD2, IMPDH1, ATP13A5, ATP7B, ATP13A4	2.39226	1	0.437383	34.1246
GOTERM_BP_FAT	GO:0034654~nucleobase, nucleoside, nucleotide and nucleic acid biosynthetic process	10	0.024362	ADSSL1, ATP9B, DHODH, ATP11A, PRPS1L1, AMPD2, IMPDH1, ATP13A5, ATP7B, ATP13A4	2.39226	1	0.437383	34.1246
GOTERM_BP_FAT	GO:0009123~nucleoside monophosphate metabolic process	5	0.0540967	ADSSL1, DHODH, PRPS1L1, AMPD2, IMPDH1	3.49778	1	0.618283	60.985
GOTERM_BP_FAT	GO:0046034~ATP metabolic process	6	0.0769393	ATP9B, ATP11A, MYH6, ATP13A5, ATP7B, ATP13A4	2.63832	1	0.716768	74.2036
GOTERM_BP_FAT	GO:0009112~nucleobase metabolic process	3	0.0873035	DHODH, PRPS1L1, AMPD2	6.02226	1	0.750761	78.6908
GOTERM_BP_FAT	GO:0009205~purine ribonucleoside triphosphate metabolic process	6	0.109172	ATP9B, ATP11A, MYH6, ATP13A5, ATP7B, ATP13A4	2.36773	1	0.804183	85.8644
GOTERM_BP_FAT	GO:0009199~ribonucleoside triphosphate metabolic process	6	0.112116	ATP9B, ATP11A, MYH6, ATP13A5, ATP7B, ATP13A4	2.34766	1	0.80306	86.6346
GOTERM_BP_FAT	GO:0009144~purine nucleoside triphosphate metabolic process	6	0.12427	ATP9B, ATP11A, MYH6, ATP13A5, ATP7B, ATP13A4	2.27069	1	0.825359	89.4154
GOTERM_BP_FAT	GO:0006754~ATP biosynthetic process	5	0.126236	ATP9B, ATP11A, ATP13A5, ATP7B, ATP13A4	2.59386	1	0.828185	89.8104
GOTERM_BP_FAT	GO:0009141~nucleoside triphosphate metabolic process	6	0.1537	ATP9B, ATP11A, MYH6, ATP13A5, ATP7B, ATP13A4	2.11469	1	0.877521	94.0649
GOTERM_BP_FAT	GO:0009206~purine ribonucleoside triphosphate biosynthetic process	5	0.161777	ATP9B, ATP11A, ATP13A5, ATP7B, ATP13A4	2.35565	1	0.880997	94.954
GOTERM_BP_FAT	GO:0009201~ribonucleoside triphosphate biosynthetic process	5	0.165933	ATP9B, ATP11A, ATP13A5, ATP7B, ATP13A4	2.33185	1	0.882838	95.3612
GOTERM_BP_FAT	GO:0009145~purine nucleoside triphosphate biosynthetic process	5	0.165933	ATP9B, ATP11A, ATP13A5, ATP7B, ATP13A4	2.33185	1	0.882838	95.3612
GOTERM_BP_FAT	GO:0009142~nucleoside triphosphate biosynthetic process	5	0.178626	ATP9B, ATP11A, ATP13A5, ATP7B, ATP13A4	2.26327	1	0.89609	96.4215
Annotation Cluster 13	Enrichment Score: 1.5646266351042024
Category	Term	Count	PValue	Genes	Fold Enrichment	Bonferroni	Benjamini	FDR
GOTERM_BP_FAT	GO:0046148~pigment biosynthetic process	5	0.00965797	DCT, TYRP1, HNF1A, PRPS1L1, OCA2	5.91931	1	0.314219	15.1466
GOTERM_BP_FAT	GO:0042438~melanin biosynthetic process	3	0.0119303	DCT, TYRP1, OCA2	17.314	1	0.342842	18.3821
GOTERM_BP_FAT	GO:0006582~melanin metabolic process	3	0.015122	DCT, TYRP1, OCA2	15.3902	1	0.373466	22.7311
GOTERM_BP_FAT	GO:0042440~pigment metabolic process	5	0.0158253	DCT, TYRP1, HNF1A, PRPS1L1, OCA2	5.13007	1	0.381854	23.6596
GOTERM_BP_FAT	GO:0019748~secondary metabolic process	6	0.0279354	DCT, ALDH8A1, TYRP1, CYP1B1, RPE65, OCA2	3.50663	1	0.449562	38.0911
GOTERM_BP_FAT	GO:0048066~pigmentation during development	3	0.107595	DCT, TYRP1, OCA2	5.32738	1	0.80184	85.4348
GOTERM_BP_FAT	GO:0043473~pigmentation	4	0.134638	DCT, TYRP1, MYO7A, OCA2	3.13021	1	0.84428	91.3475
Annotation Cluster 14	Enrichment Score: 1.473731801641358
Category	Term	Count	PValue	Genes	Fold Enrichment	Bonferroni	Benjamini	FDR
GOTERM_BP_FAT	GO:0006816~calcium ion transport	10	0.00367942	VDR, TRPC6, RYR3, PSEN2, SLC24A5, RYR2, CACNB2, ITPR3, ITPR1, ITPR2	3.25145	0.998415	0.235576	6.0479
GOTERM_BP_FAT	GO:0055080~cation homeostasis	15	0.00374768	SLC26A4, VDR, CLCN3, TRPC6, PYGM, WFS1, ACO1, RYR3, PLCG2, SLC9A2, RYR2, ITPR3, ABCB6, ITPR1, ATP7B	2.42154	0.998594	0.223204	6.15677
GOTERM_BP_FAT	GO:0030003~cellular cation homeostasis	13	0.00923669	VDR, CLCN3, TRPC6, PYGM, WFS1, ACO1, RYR3, PLCG2, RYR2, ITPR3, ABCB6, ITPR1, ATP7B	2.36306	1	0.308481	14.5336
GOTERM_BP_FAT	GO:0030005~cellular di-, tri-valent inorganic cation homeostasis	12	0.0104146	VDR, TRPC6, PYGM, ACO1, WFS1, RYR3, PLCG2, RYR2, ITPR3, ABCB6, ITPR1, ATP7B	2.44074	1	0.322665	16.2372
GOTERM_BP_FAT	GO:0015674~di-, tri-valent inorganic cation transport	10	0.0142455	VDR, TRPC6, RYR3, PSEN2, SLC24A5, RYR2, CACNB2, ITPR3, ITPR1, ITPR2	2.62333	1	0.371685	21.559
GOTERM_BP_FAT	GO:0055066~di-, tri-valent inorganic cation homeostasis	12	0.01485	VDR, TRPC6, PYGM, ACO1, WFS1, RYR3, PLCG2, RYR2, ITPR3, ABCB6, ITPR1, ATP7B	2.31819	1	0.378594	22.3691
GOTERM_BP_FAT	GO:0006874~cellular calcium ion homeostasis	10	0.0179318	VDR, TRPC6, PYGM, WFS1, RYR3, PLCG2, RYR2, ITPR3, ITPR1, ATP7B	2.52299	1	0.394885	26.3783
GOTERM_BP_FAT	GO:0055074~calcium ion homeostasis	10	0.0209695	VDR, TRPC6, PYGM, WFS1, RYR3, PLCG2, RYR2, ITPR3, ITPR1, ATP7B	2.45589	1	0.424904	30.1388
GOTERM_BP_FAT	GO:0006875~cellular metal ion homeostasis	10	0.0265581	VDR, TRPC6, PYGM, WFS1, RYR3, PLCG2, RYR2, ITPR3, ITPR1, ATP7B	2.35565	1	0.448947	36.5896
GOTERM_BP_FAT	GO:0048878~chemical homeostasis	19	0.0291828	CLCN3, HNF1A, TRPC6, ACO1, WFS1, SLC9A2, SLC34A1, ITPR3, ABCB6, TCF7L2, ITPR1, SLC26A4, VDR, PYGM, RYR3, PLCG2, RYR2, NPC1L1, ATP7B	1.71336	1	0.448661	39.4219
GOTERM_BP_FAT	GO:0050801~ion homeostasis	16	0.0325174	CLCN3, TRPC6, ACO1, WFS1, SLC9A2, SLC34A1, ITPR3, ABCB6, ITPR1, SLC26A4, VDR, PYGM, RYR3, PLCG2, RYR2, ATP7B	1.80619	1	0.477767	42.8487
GOTERM_BP_FAT	GO:0055065~metal ion homeostasis	10	0.0340258	VDR, TRPC6, PYGM, WFS1, RYR3, PLCG2, RYR2, ITPR3, ITPR1, ATP7B	2.25223	1	0.485908	44.3381
GOTERM_BP_FAT	GO:0042592~homeostatic process	24	0.0578816	CLCN3, HNF1A, TRPC6, WFS1, PKHD1, ACO1, SLC12A4, SLC9A2, TNFRSF13B, SLC34A1, BPGM, ITPR3, ABCB6, TCF7L2, ITPR1, BCL2L11, SLC26A4, VDR, PYGM, RYR3, PLCG2, RYR2, NPC1L1, ATP7B	1.47549	1	0.636674	63.5445
GOTERM_BP_FAT	GO:0006873~cellular ion homeostasis	13	0.112052	VDR, CLCN3, TRPC6, PYGM, WFS1, ACO1, RYR3, PLCG2, RYR2, ITPR3, ABCB6, ITPR1, ATP7B	1.60486	1	0.805369	86.6182
GOTERM_BP_FAT	GO:0055082~cellular chemical homeostasis	13	0.121347	VDR, CLCN3, TRPC6, PYGM, WFS1, ACO1, RYR3, PLCG2, RYR2, ITPR3, ABCB6, ITPR1, ATP7B	1.57952	1	0.822214	88.8012
GOTERM_BP_FAT	GO:0019725~cellular homeostasis	14	0.208687	VDR, CLCN3, TRPC6, PYGM, WFS1, ACO1, RYR3, SLC12A4, PLCG2, RYR2, ITPR3, ABCB6, ITPR1, ATP7B	1.3871	1	0.916345	98.096
GOTERM_BP_FAT	GO:0007204~elevation of cytosolic calcium ion concentration	4	0.425021	TRPC6, PLCG2, RYR2, ITPR3	1.67893	1	0.982871	99.9914
GOTERM_BP_FAT	GO:0051480~cytosolic calcium ion homeostasis	4	0.470295	TRPC6, PLCG2, RYR2, ITPR3	1.56511	1	0.988269	99.9979
Annotation Cluster 15	Enrichment Score: 1.2582980381557825
Category	Term	Count	PValue	Genes	Fold Enrichment	Bonferroni	Benjamini	FDR
GOTERM_BP_FAT	GO:0015879~carnitine transport	3	0.00907631	CPT1B, SLC22A16, CPT2	19.7874	1	0.309859	14.2992
GOTERM_BP_FAT	GO:0015838~betaine transport	3	0.00907631	CPT1B, SLC22A16, CPT2	19.7874	1	0.309859	14.2992
GOTERM_BP_FAT	GO:0015695~organic cation transport	4	0.0128049	CPT1B, SLC22A16, CPT2, SLC22A13	8.02968	1	0.351743	19.5962
GOTERM_BP_FAT	GO:0015697~quaternary ammonium group transport	3	0.0265683	CPT1B, SLC22A16, CPT2	11.5427	1	0.444954	36.6009
GOTERM_BP_FAT	GO:0051181~cofactor transport	3	0.0683555	CPT1B, SLC22A16, CPT2	6.9256	1	0.682295	69.8288
GOTERM_BP_FAT	GO:0051180~vitamin transport	3	0.0939307	CPT1B, SLC22A16, CPT2	5.77133	1	0.768236	81.1634
GOTERM_BP_FAT	GO:0046942~carboxylic acid transport	7	0.098978	CPT1B, SLC22A16, CPT2, HNF1A, SLC6A7, SLC26A7, OCA2	2.1986	1	0.781088	82.8626
GOTERM_BP_FAT	GO:0015849~organic acid transport	7	0.101405	CPT1B, SLC22A16, CPT2, HNF1A, SLC6A7, SLC26A7, OCA2	2.18375	1	0.784082	83.6274
GOTERM_BP_FAT	GO:0006865~amino acid transport	4	0.307547	CPT1B, SLC22A16, CPT2, SLC6A7	2.05203	1	0.96484	99.801
GOTERM_BP_FAT	GO:0015837~amine transport	4	0.470295	CPT1B, SLC22A16, CPT2, SLC6A7	1.56511	1	0.988269	99.9979
Annotation Cluster 16	Enrichment Score: 1.1511604591218583
Category	Term	Count	PValue	Genes	Fold Enrichment	Bonferroni	Benjamini	FDR
GOTERM_BP_FAT	GO:0010324~membrane invagination	11	0.0212795	ABCA7, PLD2, STAB1, LRP12, MYO7A, LRP1B, TSC2, NOSTRIN, LRP2, CLTCL1, LRP4	2.30853	1	0.424909	30.5122
GOTERM_BP_FAT	GO:0006897~endocytosis	11	0.0212795	ABCA7, PLD2, STAB1, LRP12, MYO7A, LRP1B, TSC2, NOSTRIN, LRP2, CLTCL1, LRP4	2.30853	1	0.424909	30.5122
GOTERM_BP_FAT	GO:0006898~receptor-mediated endocytosis	5	0.027229	PLD2, STAB1, LRP1B, LRP2, CLTCL1	4.35572	1	0.449043	37.3253
GOTERM_BP_FAT	GO:0016044~membrane organization	12	0.202098	ABCA7, PLD2, STAB1, LRP12, MYO7A, LRP1B, MYH2, TSC2, NOSTRIN, LRP2, CLTCL1, LRP4	1.45419	1	0.911302	97.8092
GOTERM_BP_FAT	GO:0016192~vesicle-mediated transport	12	0.704177	ABCA7, PLD2, STAB1, LRP12, MYO7A, LRP1B, TSC2, SYTL4, NOSTRIN, LRP2, CLTCL1, LRP4	0.961889	1	0.998963	100
Annotation Cluster 17	Enrichment Score: 1.1355646051794535
Category	Term	Count	PValue	Genes	Fold Enrichment	Bonferroni	Benjamini	FDR
GOTERM_BP_FAT	GO:0010038~response to metal ion	8	0.0218045	TNNT2, GSS, PLCG2, SLC34A1, RYR2, ITPR3, TTN, ATP7B	2.8633	1	0.428111	31.1404
GOTERM_BP_FAT	GO:0051592~response to calcium ion	4	0.115449	TNNT2, RYR2, ITPR3, TTN	3.35787	1	0.810477	87.4587
GOTERM_BP_FAT	GO:0010035~response to inorganic substance	8	0.155729	TNNT2, GSS, PLCG2, SLC34A1, RYR2, ITPR3, TTN, ATP7B	1.80178	1	0.877521	94.3012
Annotation Cluster 18	Enrichment Score: 1.0185986813712495
Category	Term	Count	PValue	Genes	Fold Enrichment	Bonferroni	Benjamini	FDR
GOTERM_BP_FAT	GO:0043038~amino acid activation	5	0.0170459	LARS, FARSB, DALRD3, IARS2, FDXACB1	5.01855	1	0.389182	25.2462
GOTERM_BP_FAT	GO:0006418~tRNA aminoacylation for protein translation	5	0.0170459	LARS, FARSB, DALRD3, IARS2, FDXACB1	5.01855	1	0.389182	25.2462
GOTERM_BP_FAT	GO:0043039~tRNA aminoacylation	5	0.0170459	LARS, FARSB, DALRD3, IARS2, FDXACB1	5.01855	1	0.389182	25.2462
GOTERM_BP_FAT	GO:0006399~tRNA metabolic process	5	0.250983	LARS, FARSB, DALRD3, IARS2, FDXACB1	1.95638	1	0.939678	99.2485
GOTERM_BP_FAT	GO:0034660~ncRNA metabolic process	5	0.735394	LARS, FARSB, DALRD3, IARS2, FDXACB1	1.00371	1	0.999392	100
GOTERM_BP_FAT	GO:0006412~translation	6	0.846026	MRPL22, LARS, FARSB, DALRD3, IARS2, FDXACB1	0.83693	1	0.999924	100
Annotation Cluster 19	Enrichment Score: 0.9738976405150399
Category	Term	Count	PValue	Genes	Fold Enrichment	Bonferroni	Benjamini	FDR
GOTERM_BP_FAT	GO:0009109~coenzyme catabolic process	4	0.0179291	NNT, ACO1, SUCLG1, ALDH1L2	7.10318	1	0.399722	26.3748
GOTERM_BP_FAT	GO:0051187~cofactor catabolic process	4	0.028654	NNT, ACO1, SUCLG1, ALDH1L2	5.9575	1	0.450205	38.8611
GOTERM_BP_FAT	GO:0006099~tricarboxylic acid cycle	3	0.0873035	NNT, ACO1, SUCLG1	6.02226	1	0.750761	78.6908
GOTERM_BP_FAT	GO:0046356~acetyl-CoA catabolic process	3	0.0873035	NNT, ACO1, SUCLG1	6.02226	1	0.750761	78.6908
GOTERM_BP_FAT	GO:0015980~energy derivation by oxidation of organic compounds	7	0.0918847	ACADVL, NNT, PYGM, ACO1, NDUFB9, SUCLG1, CRAT	2.24441	1	0.763265	80.4304
GOTERM_BP_FAT	GO:0006084~acetyl-CoA metabolic process	3	0.143745	NNT, ACO1, SUCLG1	4.46813	1	0.8601	92.766
GOTERM_BP_FAT	GO:0009060~aerobic respiration	3	0.174204	NNT, ACO1, SUCLG1	3.95748	1	0.891068	96.0811
GOTERM_BP_FAT	GO:0006732~coenzyme metabolic process	6	0.235704	GSS, COASY, NNT, ACO1, SUCLG1, ALDH1L2	1.81061	1	0.930831	98.9424
GOTERM_BP_FAT	GO:0051186~cofactor metabolic process	7	0.246102	GSS, COASY, NNT, HNF1A, ACO1, SUCLG1, ALDH1L2	1.65741	1	0.938669	99.1612
GOTERM_BP_FAT	GO:0045333~cellular respiration	4	0.349013	NNT, ACO1, NDUFB9, SUCLG1	1.90394	1	0.971511	99.93
Annotation Cluster 20	Enrichment Score: 0.9308205374601362
Category	Term	Count	PValue	Genes	Fold Enrichment	Bonferroni	Benjamini	FDR
GOTERM_BP_FAT	GO:0006869~lipid transport	8	0.0378416	PNLIP, CPT1B, ABCA7, CPT2, HNF1A, ATP9B, NPC1L1, ATP11A	2.54735	1	0.508458	47.9445
GOTERM_BP_FAT	GO:0010876~lipid localization	8	0.0539694	PNLIP, CPT1B, ABCA7, CPT2, HNF1A, ATP9B, NPC1L1, ATP11A	2.35264	1	0.62105	60.896
GOTERM_BP_FAT	GO:0046942~carboxylic acid transport	7	0.098978	CPT1B, SLC22A16, CPT2, HNF1A, SLC6A7, SLC26A7, OCA2	2.1986	1	0.781088	82.8626
GOTERM_BP_FAT	GO:0015849~organic acid transport	7	0.101405	CPT1B, SLC22A16, CPT2, HNF1A, SLC6A7, SLC26A7, OCA2	2.18375	1	0.784082	83.6274
GOTERM_BP_FAT	GO:0015908~fatty acid transport	3	0.121747	CPT1B, CPT2, HNF1A	4.94686	1	0.820955	88.8871
GOTERM_BP_FAT	GO:0015914~phospholipid transport	3	0.158836	ABCA7, ATP9B, ATP11A	4.19733	1	0.881216	94.646
GOTERM_BP_FAT	GO:0030301~cholesterol transport	3	0.189796	PNLIP, HNF1A, NPC1L1	3.74357	1	0.90125	97.1617
GOTERM_BP_FAT	GO:0015918~sterol transport	3	0.189796	PNLIP, HNF1A, NPC1L1	3.74357	1	0.90125	97.1617
GOTERM_BP_FAT	GO:0015718~monocarboxylic acid transport	3	0.293708	CPT1B, CPT2, HNF1A	2.77024	1	0.959959	99.7219
Annotation Cluster 21	Enrichment Score: 0.7403656572968318
Category	Term	Count	PValue	Genes	Fold Enrichment	Bonferroni	Benjamini	FDR
GOTERM_BP_FAT	GO:0007605~sensory perception of sound	7	0.018481	SLC26A4, WFS1, CLIC5, NDUFB9, MYO7A, OTOG, COL11A1	3.3319	1	0.399371	27.072
GOTERM_BP_FAT	GO:0050954~sensory perception of mechanical stimulus	7	0.0240591	SLC26A4, WFS1, CLIC5, NDUFB9, MYO7A, OTOG, COL11A1	3.13781	1	0.446548	33.7777
GOTERM_BP_FAT	GO:0048562~embryonic organ morphogenesis	6	0.160604	TBX15, CLIC5, MYO7A, COL11A1, ALX3, TCF7L2	2.08289	1	0.880735	94.8333
GOTERM_BP_FAT	GO:0048568~embryonic organ development	7	0.168475	T, TBX15, CLIC5, MYO7A, COL11A1, ALX3, TCF7L2	1.87904	1	0.883656	95.5947
GOTERM_BP_FAT	GO:0043583~ear development	4	0.337173	CLIC5, MYO7A, COL11A1, BCL2L11	1.94403	1	0.971078	99.9051
GOTERM_BP_FAT	GO:0042472~inner ear morphogenesis	3	0.34149	CLIC5, MYO7A, COL11A1	2.47343	1	0.97119	99.915
GOTERM_BP_FAT	GO:0042471~ear morphogenesis	3	0.418557	CLIC5, MYO7A, COL11A1	2.09867	1	0.982021	99.9897
GOTERM_BP_FAT	GO:0048839~inner ear development	3	0.511382	CLIC5, MYO7A, COL11A1	1.75332	1	0.992063	99.9995
GOTERM_BP_FAT	GO:0007423~sensory organ development	5	0.732284	CLIC5, MYO7A, HSF4, COL11A1, BCL2L11	1.00809	1	0.999366	100
Annotation Cluster 22	Enrichment Score: 0.7347273442453928
Category	Term	Count	PValue	Genes	Fold Enrichment	Bonferroni	Benjamini	FDR
GOTERM_BP_FAT	GO:0050818~regulation of coagulation	4	0.0581519	F12, PSEN2, TMPRSS6, PROC	4.50445	1	0.634886	63.7211
GOTERM_BP_FAT	GO:0030195~negative regulation of blood coagulation	3	0.0873035	F12, TMPRSS6, PROC	6.02226	1	0.750761	78.6908
GOTERM_BP_FAT	GO:0050819~negative regulation of coagulation	3	0.107595	F12, TMPRSS6, PROC	5.32738	1	0.80184	85.4348
GOTERM_BP_FAT	GO:0030193~regulation of blood coagulation	3	0.181975	F12, TMPRSS6, PROC	3.84755	1	0.896326	96.6606
GOTERM_BP_FAT	GO:0032101~regulation of response to external stimulus	5	0.450181	F12, CD276, TMPRSS6, SLIT2, PROC	1.45191	1	0.985529	99.996
GOTERM_BP_FAT	GO:0051241~negative regulation of multicellular organismal process	3	0.87267	F12, TMPRSS6, PROC	0.844585	1	0.999956	100
Annotation Cluster 23	Enrichment Score: 0.729832388924302
Category	Term	Count	PValue	Genes	Fold Enrichment	Bonferroni	Benjamini	FDR
GOTERM_BP_FAT	GO:0031099~regeneration	5	0.061781	NOTCH3, LAMB2, ENO3, VCAN, LRP2	3.3457	1	0.654325	66.0157
GOTERM_BP_FAT	GO:0048589~developmental growth	4	0.289812	NOTCH3, LAMB2, PSEN2, ENO3	2.12279	1	0.958572	99.6948
GOTERM_BP_FAT	GO:0040007~growth	6	0.36102	NOTCH3, FGFR2, HPN, LAMB2, PSEN2, ENO3	1.51379	1	0.972038	99.9489
Annotation Cluster 24	Enrichment Score: 0.6556528905891607
Category	Term	Count	PValue	Genes	Fold Enrichment	Bonferroni	Benjamini	FDR
GOTERM_BP_FAT	GO:0030030~cell projection organization	15	0.0290224	DNAH9, PKHD1, MYO7A, ITGB4, CELSR2, SLIT2, SLIT3, LAMB2, CLIC5, TSC2, SEMA3B, VCAN, CHAT, FGD3, THBS4	1.88196	1	0.450622	39.2523
GOTERM_BP_FAT	GO:0048667~cell morphogenesis involved in neuron differentiation	9	0.0828385	LAMB2, PKHD1, CLIC5, MYO7A, SEMA3B, VCAN, CELSR2, SLIT2, SLIT3	1.98821	1	0.737735	76.8562
GOTERM_BP_FAT	GO:0032989~cellular component morphogenesis	14	0.0893349	PKHD1, MYO7A, CELSR2, MYH6, TTN, SLIT2, SLIT3, TNNT2, KRT19, LAMB2, CLIC5, MYH11, SEMA3B, VCAN	1.62818	1	0.756091	79.4794
GOTERM_BP_FAT	GO:0030182~neuron differentiation	14	0.15398	PKHD1, MYO7A, CELSR2, RPE65, SLIT2, OTP, SLIT3, NOTCH3, LAMB2, CLIC5, SEMA3B, VCAN, TLX3, CHAT	1.47577	1	0.876184	94.098
GOTERM_BP_FAT	GO:0000904~cell morphogenesis involved in differentiation	9	0.159144	LAMB2, PKHD1, CLIC5, MYO7A, SEMA3B, VCAN, CELSR2, SLIT2, SLIT3	1.70302	1	0.879971	94.679
GOTERM_BP_FAT	GO:0048666~neuron development	11	0.19862	LAMB2, PKHD1, CLIC5, MYO7A, SEMA3B, RPE65, VCAN, CELSR2, CHAT, SLIT2, SLIT3	1.49816	1	0.909767	97.6419
GOTERM_BP_FAT	GO:0048812~neuron projection morphogenesis	7	0.312721	LAMB2, PKHD1, SEMA3B, VCAN, CELSR2, SLIT2, SLIT3	1.51735	1	0.966575	99.8248
GOTERM_BP_FAT	GO:0031175~neuron projection development	8	0.317492	LAMB2, PKHD1, SEMA3B, VCAN, CELSR2, CHAT, SLIT2, SLIT3	1.44283	1	0.966912	99.8442
GOTERM_BP_FAT	GO:0007409~axonogenesis	6	0.404296	LAMB2, PKHD1, SEMA3B, VCAN, SLIT2, SLIT3	1.43536	1	0.978833	99.9844
GOTERM_BP_FAT	GO:0048858~cell projection morphogenesis	7	0.435735	LAMB2, PKHD1, SEMA3B, VCAN, CELSR2, SLIT2, SLIT3	1.31916	1	0.98455	99.9938
GOTERM_BP_FAT	GO:0032990~cell part morphogenesis	7	0.479079	LAMB2, PKHD1, SEMA3B, VCAN, CELSR2, SLIT2, SLIT3	1.26248	1	0.989179	99.9984
GOTERM_BP_FAT	GO:0000902~cell morphogenesis	9	0.506064	LAMB2, PKHD1, CLIC5, MYO7A, SEMA3B, VCAN, CELSR2, SLIT2, SLIT3	1.16724	1	0.991618	99.9993
GOTERM_BP_FAT	GO:0007411~axon guidance	3	0.675806	SEMA3B, SLIT2, SLIT3	1.2945	1	0.9985	100
Annotation Cluster 25	Enrichment Score: 0.6045923713280407
Category	Term	Count	PValue	Genes	Fold Enrichment	Bonferroni	Benjamini	FDR
GOTERM_BP_FAT	GO:0048562~embryonic organ morphogenesis	6	0.160604	TBX15, CLIC5, MYO7A, COL11A1, ALX3, TCF7L2	2.08289	1	0.880735	94.8333
GOTERM_BP_FAT	GO:0048568~embryonic organ development	7	0.168475	T, TBX15, CLIC5, MYO7A, COL11A1, ALX3, TCF7L2	1.87904	1	0.883656	95.5947
GOTERM_BP_FAT	GO:0048706~embryonic skeletal system development	4	0.231533	ACVR2A, TBX15, COL11A1, ALX3	2.39848	1	0.928071	98.8404
GOTERM_BP_FAT	GO:0001501~skeletal system development	10	0.246774	ACVR2A, VDR, ALOX15, TBX15, COL1A2, COL11A1, PAPSS2, ALX3, MMP2, COL10A1	1.44736	1	0.938243	99.1738
GOTERM_BP_FAT	GO:0048704~embryonic skeletal system morphogenesis	3	0.349365	TBX15, COL11A1, ALX3	2.43003	1	0.971158	99.9307
GOTERM_BP_FAT	GO:0048705~skeletal system morphogenesis	4	0.436475	TBX15, COL11A1, ALX3, MMP2	1.64895	1	0.984429	99.9939
Annotation Cluster 26	Enrichment Score: 0.5407584741735016
Category	Term	Count	PValue	Genes	Fold Enrichment	Bonferroni	Benjamini	FDR
GOTERM_BP_FAT	GO:0009749~response to glucose stimulus	3	0.253529	HNF1A, COL6A2, PTPRN	3.07804	1	0.940718	99.2906
GOTERM_BP_FAT	GO:0009746~response to hexose stimulus	3	0.26961	HNF1A, COL6A2, PTPRN	2.94706	1	0.950347	99.5093
GOTERM_BP_FAT	GO:0034284~response to monosaccharide stimulus	3	0.26961	HNF1A, COL6A2, PTPRN	2.94706	1	0.950347	99.5093
GOTERM_BP_FAT	GO:0009743~response to carbohydrate stimulus	3	0.372792	HNF1A, COL6A2, PTPRN	2.30853	1	0.974653	99.9627
Annotation Cluster 27	Enrichment Score: 0.510679178525583
Category	Term	Count	PValue	Genes	Fold Enrichment	Bonferroni	Benjamini	FDR
GOTERM_BP_FAT	GO:0003013~circulatory system process	7	0.214335	CYBA, EPB41, PSEN2, COL1A2, RYR2, MYH6, MYOF	1.73761	1	0.92005	98.3134
GOTERM_BP_FAT	GO:0008015~blood circulation	7	0.214335	CYBA, EPB41, PSEN2, COL1A2, RYR2, MYH6, MYOF	1.73761	1	0.92005	98.3134
GOTERM_BP_FAT	GO:0008217~regulation of blood pressure	3	0.639407	CYBA, COL1A2, MYH6	1.38512	1	0.997732	100
Annotation Cluster 28	Enrichment Score: 0.4920290772463487
Category	Term	Count	PValue	Genes	Fold Enrichment	Bonferroni	Benjamini	FDR
GOTERM_BP_FAT	GO:0010817~regulation of hormone levels	6	0.227769	ALDH8A1, HNF1A, CYP1B1, HSD3B1, SLCO4A1, LRP2	1.8346	1	0.926694	98.7404
GOTERM_BP_FAT	GO:0034754~cellular hormone metabolic process	3	0.365018	ALDH8A1, CYP1B1, HSD3B1	2.34766	1	0.972518	99.9541
GOTERM_BP_FAT	GO:0042445~hormone metabolic process	4	0.401886	ALDH8A1, CYP1B1, HSD3B1, SLCO4A1	1.74229	1	0.978892	99.9833
Annotation Cluster 29	Enrichment Score: 0.45849418808128584
Category	Term	Count	PValue	Genes	Fold Enrichment	Bonferroni	Benjamini	FDR
GOTERM_BP_FAT	GO:0045665~negative regulation of neuron differentiation	3	0.158836	NOTCH3, TLX3, ASPM	4.19733	1	0.881216	94.646
GOTERM_BP_FAT	GO:0010720~positive regulation of cell development	4	0.186729	TGFB1I1, SLIT2, ARHGDIA, OTP	2.67656	1	0.899997	96.9743
GOTERM_BP_FAT	GO:0060284~regulation of cell development	7	0.282372	NOTCH3, TGFB1I1, TLX3, ASPM, SLIT2, ARHGDIA, OTP	1.57656	1	0.956582	99.6359
GOTERM_BP_FAT	GO:0050767~regulation of neurogenesis	6	0.288924	NOTCH3, TLX3, ASPM, SLIT2, ARHGDIA, OTP	1.66882	1	0.958792	99.6882
GOTERM_BP_FAT	GO:0022604~regulation of cell morphogenesis	5	0.313567	DLC1, TGFB1I1, FGD3, SLIT2, ARHGDIA	1.76224	1	0.96636	99.8284
GOTERM_BP_FAT	GO:0045664~regulation of neuron differentiation	5	0.32335	NOTCH3, TLX3, ASPM, SLIT2, ARHGDIA	1.73574	1	0.968264	99.8654
GOTERM_BP_FAT	GO:0045596~negative regulation of cell differentiation	7	0.323527	NOTCH3, NPHP3, TGFB1I1, TLX3, TCF7L2, ASPM, ARHGDIA	1.49627	1	0.967783	99.866
GOTERM_BP_FAT	GO:0050769~positive regulation of neurogenesis	3	0.365018	SLIT2, ARHGDIA, OTP	2.34766	1	0.972518	99.9541
GOTERM_BP_FAT	GO:0045597~positive regulation of cell differentiation	7	0.37501	ACVR2A, CD276, TGFB1I1, HSF4, SLIT2, ARHGDIA, OTP	1.41133	1	0.974938	99.9649
GOTERM_BP_FAT	GO:0051960~regulation of nervous system development	6	0.401083	NOTCH3, TLX3, ASPM, SLIT2, ARHGDIA, OTP	1.44283	1	0.979029	99.9829
GOTERM_BP_FAT	GO:0010769~regulation of cell morphogenesis involved in differentiation	3	0.497734	TGFB1I1, SLIT2, ARHGDIA	1.79886	1	0.990947	99.9991
GOTERM_BP_FAT	GO:0051094~positive regulation of developmental process	7	0.557823	ACVR2A, CD276, TGFB1I1, HSF4, SLIT2, ARHGDIA, OTP	1.16257	1	0.995037	99.9999
GOTERM_BP_FAT	GO:0051130~positive regulation of cellular component organization	3	0.905337	TGFB1I1, SLIT2, ARHGDIA	0.765259	1	0.999983	100
Annotation Cluster 30	Enrichment Score: 0.44685184740026146
Category	Term	Count	PValue	Genes	Fold Enrichment	Bonferroni	Benjamini	FDR
GOTERM_BP_FAT	GO:0048232~male gamete generation	10	0.222507	ACVR2A, SLC22A16, DNAH9, SLCO4C1, SYCP3, DDX25, TBP, CELSR2, OCA2, BCL2L11	1.49905	1	0.923786	98.5869
GOTERM_BP_FAT	GO:0007283~spermatogenesis	10	0.222507	ACVR2A, SLC22A16, DNAH9, SLCO4C1, SYCP3, DDX25, TBP, CELSR2, OCA2, BCL2L11	1.49905	1	0.923786	98.5869
GOTERM_BP_FAT	GO:0003006~reproductive developmental process	8	0.337223	ACVR2A, VDR, HNF1A, SYCP3, DDX25, TCF7L2, OCA2, BCL2L11	1.40979	1	0.97059	99.9052
GOTERM_BP_FAT	GO:0007276~gamete generation	11	0.340134	ACVR2A, SLC22A16, DNAH9, SLCO4C1, SYCP3, DDX25, MSH5, TBP, CELSR2, OCA2, BCL2L11	1.28576	1	0.971183	99.912
GOTERM_BP_FAT	GO:0032504~multicellular organism reproduction	13	0.359509	ACVR2A, SLC22A16, DNAH9, SLCO4C1, SYCP3, DDX25, MSH5, HK2, TBP, CELSR2, OCA2, BCL2L11, ATP7B	1.23248	1	0.972425	99.9469
GOTERM_BP_FAT	GO:0048609~reproductive process in a multicellular organism	13	0.359509	ACVR2A, SLC22A16, DNAH9, SLCO4C1, SYCP3, DDX25, MSH5, HK2, TBP, CELSR2, OCA2, BCL2L11, ATP7B	1.23248	1	0.972425	99.9469
GOTERM_BP_FAT	GO:0019953~sexual reproduction	11	0.530813	ACVR2A, SLC22A16, DNAH9, SLCO4C1, SYCP3, DDX25, MSH5, TBP, CELSR2, OCA2, BCL2L11	1.1089	1	0.993478	99.9997
GOTERM_BP_FAT	GO:0048610~reproductive cellular process	4	0.683235	ACVR2A, SYCP3, DDX25, OCA2	1.14002	1	0.998629	100
Annotation Cluster 31	Enrichment Score: 0.4381403788599423
Category	Term	Count	PValue	Genes	Fold Enrichment	Bonferroni	Benjamini	FDR
GOTERM_BP_FAT	GO:0016311~dephosphorylation	8	0.0495915	PPM1J, PTPN2, PTPRG, SYNJ2, PTPN21, MTMR9, PTPRN, MTMR7	2.39848	1	0.596571	57.718
GOTERM_BP_FAT	GO:0006470~protein amino acid dephosphorylation	6	0.160604	PPM1J, PTPN2, PTPRG, PTPN21, PTPRN, MTMR7	2.08289	1	0.880735	94.8333
GOTERM_BP_FAT	GO:0006793~phosphorus metabolic process	17	0.900196	FGFR2, PTPN2, GK2, PTPRG, NDUFB9, MYO3B, HK2, EPHA10, PTPN21, PTPRN, TTN, ACVR2A, GNPTAB, PPM1J, SYNJ2, MTMR9, MTMR7	0.806681	1	0.999981	100
GOTERM_BP_FAT	GO:0006796~phosphate metabolic process	17	0.900196	FGFR2, PTPN2, GK2, PTPRG, NDUFB9, MYO3B, HK2, EPHA10, PTPN21, PTPRN, TTN, ACVR2A, GNPTAB, PPM1J, SYNJ2, MTMR9, MTMR7	0.806681	1	0.999981	100
GOTERM_BP_FAT	GO:0016310~phosphorylation	8	0.998756	FGFR2, ACVR2A, GNPTAB, NDUFB9, MYO3B, HK2, EPHA10, TTN	0.461706	1	1	100
Annotation Cluster 32	Enrichment Score: 0.42419306472555884
Category	Term	Count	PValue	Genes	Fold Enrichment	Bonferroni	Benjamini	FDR
GOTERM_BP_FAT	GO:0009582~detection of abiotic stimulus	4	0.165271	OPN5, GRM6, COL11A1, RGS9BP	2.84127	1	0.88344	95.2985
GOTERM_BP_FAT	GO:0009583~detection of light stimulus	3	0.205567	OPN5, GRM6, RGS9BP	3.55159	1	0.914069	97.9649
GOTERM_BP_FAT	GO:0009581~detection of external stimulus	4	0.214481	OPN5, GRM6, COL11A1, RGS9BP	2.49571	1	0.918996	98.3187
GOTERM_BP_FAT	GO:0051606~detection of stimulus	5	0.250983	OPN5, GRM6, RYR2, COL11A1, RGS9BP	1.95638	1	0.939678	99.2485
GOTERM_BP_FAT	GO:0009416~response to light stimulus	3	0.802431	OPN5, GRM6, RGS9BP	1.00371	1	0.999805	100
GOTERM_BP_FAT	GO:0009314~response to radiation	4	0.810025	OPN5, GRM6, LRP2, RGS9BP	0.923413	1	0.999833	100
GOTERM_BP_FAT	GO:0009628~response to abiotic stimulus	6	0.90273	OPN5, GRM6, LRP2, COL11A1, MYOF, RGS9BP	0.752782	1	0.999981	100
Annotation Cluster 33	Enrichment Score: 0.36968556051330737
Category	Term	Count	PValue	Genes	Fold Enrichment	Bonferroni	Benjamini	FDR
GOTERM_BP_FAT	GO:0051276~chromosome organization	13	0.357838	ING3, HNF1A, MSH3, MSH5, TTN, EHMT2, NCAPD2, RCBTB1, SYCP3, LEO1, HSF4, HIST1H2AM, KDM5A	1.23756	1	0.972301	99.9445
GOTERM_BP_FAT	GO:0016568~chromatin modification	8	0.37942	RCBTB1, ING3, HNF1A, SYCP3, LEO1, HSF4, EHMT2, KDM5A	1.34805	1	0.975892	99.9689
GOTERM_BP_FAT	GO:0006325~chromatin organization	9	0.572977	RCBTB1, ING3, HNF1A, SYCP3, LEO1, HSF4, HIST1H2AM, EHMT2, KDM5A	1.0993	1	0.995795	99.9999
Annotation Cluster 34	Enrichment Score: 0.36902275163943166
Category	Term	Count	PValue	Genes	Fold Enrichment	Bonferroni	Benjamini	FDR
GOTERM_BP_FAT	GO:0035108~limb morphogenesis	4	0.360832	HNF1A, EVX2, PSEN2, ALX3	1.86548	1	0.972428	99.9487
GOTERM_BP_FAT	GO:0035107~appendage morphogenesis	4	0.360832	HNF1A, EVX2, PSEN2, ALX3	1.86548	1	0.972428	99.9487
GOTERM_BP_FAT	GO:0060173~limb development	4	0.384365	HNF1A, EVX2, PSEN2, ALX3	1.79303	1	0.976189	99.9728
GOTERM_BP_FAT	GO:0048736~appendage development	4	0.384365	HNF1A, EVX2, PSEN2, ALX3	1.79303	1	0.976189	99.9728
GOTERM_BP_FAT	GO:0030326~embryonic limb morphogenesis	3	0.563486	HNF1A, PSEN2, ALX3	1.59209	1	0.995344	99.9999
GOTERM_BP_FAT	GO:0035113~embryonic appendage morphogenesis	3	0.563486	HNF1A, PSEN2, ALX3	1.59209	1	0.995344	99.9999
Annotation Cluster 35	Enrichment Score: 0.35948954578363246
Category	Term	Count	PValue	Genes	Fold Enrichment	Bonferroni	Benjamini	FDR
GOTERM_BP_FAT	GO:0043269~regulation of ion transport	4	0.360832	NOX5, WFS1, PLCG2, RYR2	1.86548	1	0.972428	99.9487
GOTERM_BP_FAT	GO:0051924~regulation of calcium ion transport	3	0.440804	WFS1, PLCG2, RYR2	2.00742	1	0.985018	99.9947
GOTERM_BP_FAT	GO:0010959~regulation of metal ion transport	3	0.524784	WFS1, PLCG2, RYR2	1.71002	1	0.993164	99.9997
Annotation Cluster 36	Enrichment Score: 0.3544113954654711
Category	Term	Count	PValue	Genes	Fold Enrichment	Bonferroni	Benjamini	FDR
GOTERM_BP_FAT	GO:0007286~spermatid development	3	0.325652	SYCP3, DDX25, OCA2	2.56504	1	0.968115	99.8729
GOTERM_BP_FAT	GO:0003006~reproductive developmental process	8	0.337223	ACVR2A, VDR, HNF1A, SYCP3, DDX25, TCF7L2, OCA2, BCL2L11	1.40979	1	0.97059	99.9052
GOTERM_BP_FAT	GO:0048515~spermatid differentiation	3	0.349365	SYCP3, DDX25, OCA2	2.43003	1	0.971158	99.9307
GOTERM_BP_FAT	GO:0007281~germ cell development	3	0.644797	SYCP3, DDX25, OCA2	1.37141	1	0.997883	100
GOTERM_BP_FAT	GO:0048610~reproductive cellular process	4	0.683235	ACVR2A, SYCP3, DDX25, OCA2	1.14002	1	0.998629	100
Annotation Cluster 37	Enrichment Score: 0.3499099885126927
Category	Term	Count	PValue	Genes	Fold Enrichment	Bonferroni	Benjamini	FDR
GOTERM_BP_FAT	GO:0006096~glycolysis	3	0.26961	HK2, ENO3, BPGM	2.94706	1	0.950347	99.5093
GOTERM_BP_FAT	GO:0044275~cellular carbohydrate catabolic process	4	0.278031	PYGM, HK2, ENO3, BPGM	2.17274	1	0.954798	99.5967
GOTERM_BP_FAT	GO:0006007~glucose catabolic process	3	0.357209	HK2, ENO3, BPGM	2.38814	1	0.972542	99.9435
GOTERM_BP_FAT	GO:0016052~carbohydrate catabolic process	4	0.419265	PYGM, HK2, ENO3, BPGM	1.69434	1	0.981877	99.9899
GOTERM_BP_FAT	GO:0019320~hexose catabolic process	3	0.440804	HK2, ENO3, BPGM	2.00742	1	0.985018	99.9947
GOTERM_BP_FAT	GO:0046365~monosaccharide catabolic process	3	0.455374	HK2, ENO3, BPGM	1.95087	1	0.986232	99.9966
GOTERM_BP_FAT	GO:0046164~alcohol catabolic process	3	0.524784	HK2, ENO3, BPGM	1.71002	1	0.993164	99.9997
GOTERM_BP_FAT	GO:0005996~monosaccharide metabolic process	6	0.527189	PYGM, OTOG, HK2, ENO3, BPGM, PRPS1L1	1.24786	1	0.993265	99.9997
GOTERM_BP_FAT	GO:0006006~glucose metabolic process	4	0.6454	PYGM, HK2, ENO3, BPGM	1.20708	1	0.99786	100
GOTERM_BP_FAT	GO:0019318~hexose metabolic process	4	0.787535	PYGM, HK2, ENO3, BPGM	0.961889	1	0.999754	100
Annotation Cluster 38	Enrichment Score: 0.3435601113766481
Category	Term	Count	PValue	Genes	Fold Enrichment	Bonferroni	Benjamini	FDR
GOTERM_BP_FAT	GO:0009611~response to wounding	15	0.248815	NOTCH3, F12, CYBA, ALOX15, LAMB2, MASP2, STAB1, TSC2, MYH2, ITIH4, SCN9A, ENO3, VCAN, PAPSS2, PROC	1.30672	1	0.938916	99.2109
GOTERM_BP_FAT	GO:0002526~acute inflammatory response	4	0.354926	F12, MASP2, TSC2, ITIH4	1.88452	1	0.972206	99.94
GOTERM_BP_FAT	GO:0006954~inflammatory response	8	0.556001	CYBA, F12, ALOX15, MASP2, STAB1, TSC2, SCN9A, ITIH4	1.13651	1	0.9951	99.9999
GOTERM_BP_FAT	GO:0006952~defense response	11	0.860339	CYBA, F12, ALOX15, IL1RL1, MASP2, STAB1, MSH5, TSC2, MNDA, SCN9A, ITIH4	0.825816	1	0.99994	100
Annotation Cluster 39	Enrichment Score: 0.31276518156392225
Category	Term	Count	PValue	Genes	Fold Enrichment	Bonferroni	Benjamini	FDR
GOTERM_BP_FAT	GO:0008624~induction of apoptosis by extracellular signals	6	0.0950351	VDR, CASP8AP2, PSEN2, RYR2, FGD3, BCL2L11	2.47343	1	0.76954	81.5482
GOTERM_BP_FAT	GO:0043069~negative regulation of programmed cell death	10	0.364976	SOCS2, WFS1, BNIP2, PSEN2, PLCG2, KCNH8, MYO18A, TCF7L2, ARHGDIA, PROC	1.28609	1	0.972949	99.954
GOTERM_BP_FAT	GO:0060548~negative regulation of cell death	10	0.380767	SOCS2, WFS1, BNIP2, PSEN2, PLCG2, KCNH8, MYO18A, TCF7L2, ARHGDIA, PROC	1.28252	1	0.9755	99.97
GOTERM_BP_FAT	GO:0043067~regulation of programmed cell death	20	0.392554	DLC1, ING3, NOX5, SOCS2, WFS1, ADAMTSL4, TCF7L2, BCL2L11, PROC, VDR, CASP8AP2, BNIP2, PLCG2, PSEN2, RYR2, KCNH8, MYO18A, ALX3, ARHGDIA, FGD3	1.13721	1	0.978159	99.9783
GOTERM_BP_FAT	GO:0010941~regulation of cell death	20	0.397115	DLC1, ING3, NOX5, SOCS2, WFS1, ADAMTSL4, TCF7L2, BCL2L11, PROC, VDR, CASP8AP2, BNIP2, PLCG2, PSEN2, RYR2, KCNH8, MYO18A, ALX3, ARHGDIA, FGD3	1.13302	1	0.97832	99.9809
GOTERM_BP_FAT	GO:0042981~regulation of apoptosis	19	0.476416	DLC1, ING3, NOX5, SOCS2, WFS1, ADAMTSL4, TCF7L2, BCL2L11, PROC, VDR, CASP8AP2, BNIP2, PSEN2, RYR2, KCNH8, MYO18A, ALX3, ARHGDIA, FGD3	1.0911	1	0.988988	99.9982
GOTERM_BP_FAT	GO:0043066~negative regulation of apoptosis	9	0.500462	SOCS2, WFS1, BNIP2, PSEN2, KCNH8, MYO18A, TCF7L2, ARHGDIA, PROC	1.17383	1	0.991116	99.9992
GOTERM_BP_FAT	GO:0006917~induction of apoptosis	8	0.522408	DLC1, VDR, NOX5, CASP8AP2, PSEN2, RYR2, FGD3, BCL2L11	1.15427	1	0.993065	99.9996
GOTERM_BP_FAT	GO:0012502~induction of programmed cell death	8	0.537079	DLC1, VDR, NOX5, CASP8AP2, PSEN2, RYR2, FGD3, BCL2L11	1.15067	1	0.993919	99.9998
GOTERM_BP_FAT	GO:0043065~positive regulation of apoptosis	10	0.58522	DLC1, VDR, ING3, NOX5, CASP8AP2, ADAMTSL4, PSEN2, RYR2, FGD3, BCL2L11	1.07374	1	0.99629	100
GOTERM_BP_FAT	GO:0008219~cell death	16	0.592221	DLC1, KCNC3, ADAMTSL4, SCN2A, BSCL2, TBP, ITPR1, BCL2L11, DNASE1, CASP8AP2, SHARPIN, BNIP2, PSEN2, SPG20, FGD3, CCAR1	1.02744	1	0.99646	100
GOTERM_BP_FAT	GO:0043068~positive regulation of programmed cell death	10	0.593622	DLC1, VDR, ING3, NOX5, CASP8AP2, ADAMTSL4, PSEN2, RYR2, FGD3, BCL2L11	1.0663	1	0.996464	100
GOTERM_BP_FAT	GO:0010942~positive regulation of cell death	10	0.599179	DLC1, VDR, ING3, NOX5, CASP8AP2, ADAMTSL4, PSEN2, RYR2, FGD3, BCL2L11	1.06139	1	0.996622	100
GOTERM_BP_FAT	GO:0016265~death	16	0.60313	DLC1, KCNC3, ADAMTSL4, SCN2A, BSCL2, TBP, ITPR1, BCL2L11, DNASE1, CASP8AP2, SHARPIN, BNIP2, PSEN2, SPG20, FGD3, CCAR1	1.02035	1	0.996758	100
GOTERM_BP_FAT	GO:0006916~anti-apoptosis	5	0.653201	SOCS2, BNIP2, MYO18A, TCF7L2, ARHGDIA	1.12065	1	0.998043	100
GOTERM_BP_FAT	GO:0006915~apoptosis	11	0.84263	DLC1, DNASE1, CASP8AP2, BNIP2, SHARPIN, ADAMTSL4, PSEN2, SCN2A, FGD3, BCL2L11, CCAR1	0.84365	1	0.999917	100
GOTERM_BP_FAT	GO:0012501~programmed cell death	11	0.855065	DLC1, DNASE1, CASP8AP2, BNIP2, SHARPIN, ADAMTSL4, PSEN2, SCN2A, FGD3, BCL2L11, CCAR1	0.831223	1	0.999936	100
Annotation Cluster 40	Enrichment Score: 0.2711285878708026
Category	Term	Count	PValue	Genes	Fold Enrichment	Bonferroni	Benjamini	FDR
GOTERM_BP_FAT	GO:0035023~regulation of Rho protein signal transduction	4	0.360832	DLC1, PLEKHG6, TTN, FGD3	1.86548	1	0.972428	99.9487
GOTERM_BP_FAT	GO:0051056~regulation of small GTPase mediated signal transduction	6	0.637583	DLC1, PLEKHG6, TSC2, PSD4, TTN, FGD3	1.0993	1	0.997758	100
GOTERM_BP_FAT	GO:0046578~regulation of Ras protein signal transduction	5	0.667994	DLC1, PLEKHG6, PSD4, TTN, FGD3	1.0993	1	0.998314	100
Annotation Cluster 41	Enrichment Score: 0.25838561473311955
Category	Term	Count	PValue	Genes	Fold Enrichment	Bonferroni	Benjamini	FDR
GOTERM_BP_FAT	GO:0006928~cell motion	12	0.444278	DNAH11, SLC22A16, DNAH9, SEMA3B, VCAN, TLX3, DNAH8, ITGAM, SLIT2, ARHGDIA, SLIT3, THBS4	1.16642	1	0.985425	99.9952
GOTERM_BP_FAT	GO:0048870~cell motility	8	0.494914	DNAH11, SLC22A16, VCAN, TLX3, DNAH8, ITGAM, SLIT2, THBS4	1.20314	1	0.990765	99.999
GOTERM_BP_FAT	GO:0051674~localization of cell	8	0.494914	DNAH11, SLC22A16, VCAN, TLX3, DNAH8, ITGAM, SLIT2, THBS4	1.20314	1	0.990765	99.999
GOTERM_BP_FAT	GO:0016477~cell migration	5	0.850633	VCAN, TLX3, ITGAM, SLIT2, THBS4	0.836425	1	0.999931	100
Annotation Cluster 42	Enrichment Score: 0.2436451158359067
Category	Term	Count	PValue	Genes	Fold Enrichment	Bonferroni	Benjamini	FDR
GOTERM_BP_FAT	GO:0040007~growth	6	0.36102	NOTCH3, FGFR2, HPN, LAMB2, PSEN2, ENO3	1.51379	1	0.972038	99.9489
GOTERM_BP_FAT	GO:0016049~cell growth	3	0.380526	FGFR2, HPN, LAMB2	2.27069	1	0.975827	99.9698
GOTERM_BP_FAT	GO:0008361~regulation of cell size	4	0.825548	FGFR2, HPN, LAMB2, TSC2	0.896517	1	0.999878	100
GOTERM_BP_FAT	GO:0032535~regulation of cellular component size	4	0.934892	FGFR2, HPN, LAMB2, TSC2	0.681486	1	0.999995	100
Annotation Cluster 43	Enrichment Score: 0.23889189067219363
Category	Term	Count	PValue	Genes	Fold Enrichment	Bonferroni	Benjamini	FDR
GOTERM_BP_FAT	GO:0051604~protein maturation	4	0.49233	F12, MASP2, WFS1, PSEN2	1.51379	1	0.99061	99.999
GOTERM_BP_FAT	GO:0051605~protein maturation by peptide bond cleavage	3	0.557195	F12, MASP2, PSEN2	1.6106	1	0.995089	99.9999
GOTERM_BP_FAT	GO:0016485~protein processing	3	0.69994	F12, MASP2, PSEN2	1.23671	1	0.998901	100
Annotation Cluster 44	Enrichment Score: 0.23459369437050082
Category	Term	Count	PValue	Genes	Fold Enrichment	Bonferroni	Benjamini	FDR
GOTERM_BP_FAT	GO:0042060~wound healing	6	0.395421	NOTCH3, F12, MYH2, ENO3, PAPSS2, PROC	1.45039	1	0.978579	99.98
GOTERM_BP_FAT	GO:0050878~regulation of body fluid levels	4	0.590187	F12, WFS1, PAPSS2, PROC	1.30981	1	0.99642	100
GOTERM_BP_FAT	GO:0007596~blood coagulation	3	0.650123	F12, PAPSS2, PROC	1.35796	1	0.997981	100
GOTERM_BP_FAT	GO:0050817~coagulation	3	0.650123	F12, PAPSS2, PROC	1.35796	1	0.997981	100
GOTERM_BP_FAT	GO:0007599~hemostasis	3	0.680756	F12, PAPSS2, PROC	1.28252	1	0.998597	100
Annotation Cluster 45	Enrichment Score: 0.2229428047313897
Category	Term	Count	PValue	Genes	Fold Enrichment	Bonferroni	Benjamini	FDR
GOTERM_BP_FAT	GO:0016568~chromatin modification	8	0.37942	RCBTB1, ING3, HNF1A, SYCP3, LEO1, HSF4, EHMT2, KDM5A	1.34805	1	0.975892	99.9689
GOTERM_BP_FAT	GO:0016570~histone modification	3	0.743743	ING3, LEO1, HSF4	1.13534	1	0.999467	100
GOTERM_BP_FAT	GO:0016569~covalent chromatin modification	3	0.759676	ING3, LEO1, HSF4	1.0993	1	0.999597	100
Annotation Cluster 46	Enrichment Score: 0.17824153821438915
Category	Term	Count	PValue	Genes	Fold Enrichment	Bonferroni	Benjamini	FDR
GOTERM_BP_FAT	GO:0006694~steroid biosynthetic process	3	0.55084	HNF1A, HSD3B1, NPC1L1	1.62955	1	0.994818	99.9999
GOTERM_BP_FAT	GO:0008202~steroid metabolic process	5	0.637978	CYP3A5, HNF1A, CYP1B1, HSD3B1, NPC1L1	1.14284	1	0.997725	100
GOTERM_BP_FAT	GO:0008610~lipid biosynthetic process	6	0.830701	ALDH8A1, CPT1B, ALOX15, HNF1A, HSD3B1, NPC1L1	0.857659	1	0.999892	100
Annotation Cluster 47	Enrichment Score: 0.1471883129639789
Category	Term	Count	PValue	Genes	Fold Enrichment	Bonferroni	Benjamini	FDR
GOTERM_BP_FAT	GO:0043434~response to peptide hormone stimulus	5	0.426133	PNLIP, SOCS2, PTPN2, RPE65, PTPRN	1.49905	1	0.982822	99.9917
GOTERM_BP_FAT	GO:0010033~response to organic substance	16	0.5966	PNLIP, F12, HNF1A, CYP1B1, SOCS2, PTPN2, MSH5, RPE65, PTPRN, KRT19, PYGM, PLCG2, COL6A2, RYR2, IRF3, ATP7B	1.02459	1	0.996554	100
GOTERM_BP_FAT	GO:0032868~response to insulin stimulus	3	0.639407	PTPN2, RPE65, PTPRN	1.38512	1	0.997732	100
GOTERM_BP_FAT	GO:0043627~response to estrogen stimulus	3	0.665721	KRT19, SOCS2, PTPRN	1.31916	1	0.998319	100
GOTERM_BP_FAT	GO:0032870~cellular response to hormone stimulus	3	0.785503	SOCS2, PTPN2, RPE65	1.04144	1	0.999754	100
GOTERM_BP_FAT	GO:0009725~response to hormone stimulus	6	0.901473	PNLIP, KRT19, SOCS2, PTPN2, RPE65, PTPRN	0.754833	1	0.999981	100
GOTERM_BP_FAT	GO:0048545~response to steroid hormone stimulus	3	0.92212	KRT19, SOCS2, PTPRN	0.721416	1	0.999991	100
GOTERM_BP_FAT	GO:0009719~response to endogenous stimulus	6	0.940387	PNLIP, KRT19, SOCS2, PTPN2, RPE65, PTPRN	0.68401	1	0.999996	100
Annotation Cluster 48	Enrichment Score: 0.14507509983090366
Category	Term	Count	PValue	Genes	Fold Enrichment	Bonferroni	Benjamini	FDR
GOTERM_BP_FAT	GO:0001568~blood vessel development	6	0.6128	T, COL1A2, TMPRSS6, TCF7L2, MMP2, SLIT2	1.13071	1	0.99704	100
GOTERM_BP_FAT	GO:0001944~vasculature development	6	0.634102	T, COL1A2, TMPRSS6, TCF7L2, MMP2, SLIT2	1.10368	1	0.997674	100
GOTERM_BP_FAT	GO:0048514~blood vessel morphogenesis	3	0.944706	T, TMPRSS6, SLIT2	0.656455	1	0.999997	100
Annotation Cluster 49	Enrichment Score: 0.13506222639035284
Category	Term	Count	PValue	Genes	Fold Enrichment	Bonferroni	Benjamini	FDR
GOTERM_BP_FAT	GO:0051345~positive regulation of hydrolase activity	5	0.542414	DLC1, TNNT2, CASP8AP2, MSH3, TSC2	1.28968	1	0.994257	99.9998
GOTERM_BP_FAT	GO:0051336~regulation of hydrolase activity	7	0.739205	DLC1, TNNT2, CASP8AP2, MSH3, TSC2, MYH6, FGD3	0.959034	1	0.999426	100
GOTERM_BP_FAT	GO:0044093~positive regulation of molecular function	11	0.818514	DLC1, TNNT2, VDR, CASP8AP2, MSH3, EPB41, ANAPC5, PKHD1, PSEN2, PLCG2, TSC2	0.866685	1	0.999865	100
GOTERM_BP_FAT	GO:0043085~positive regulation of catalytic activity	9	0.878272	DLC1, TNNT2, VDR, CASP8AP2, MSH3, ANAPC5, PKHD1, PSEN2, TSC2	0.799107	1	0.999962	100
Annotation Cluster 50	Enrichment Score: 0.1317372053809494
Category	Term	Count	PValue	Genes	Fold Enrichment	Bonferroni	Benjamini	FDR
GOTERM_BP_FAT	GO:0007584~response to nutrient	4	0.585345	VDR, MSH5, RYR2, LRP2	1.31916	1	0.996222	100
GOTERM_BP_FAT	GO:0031667~response to nutrient levels	4	0.801836	VDR, MSH5, RYR2, LRP2	0.937475	1	0.999807	100
GOTERM_BP_FAT	GO:0009991~response to extracellular stimulus	4	0.857611	VDR, MSH5, RYR2, LRP2	0.839466	1	0.999939	100
Annotation Cluster 51	Enrichment Score: 0.11696403391638277
Category	Term	Count	PValue	Genes	Fold Enrichment	Bonferroni	Benjamini	FDR
GOTERM_BP_FAT	GO:0007389~pattern specification process	6	0.6873	DNAH11, ACVR2A, T, PSEN2, CELSR2, ALX3	1.03754	1	0.998699	100
GOTERM_BP_FAT	GO:0003002~regionalization	4	0.801836	ACVR2A, T, PSEN2, CELSR2	0.937475	1	0.999807	100
GOTERM_BP_FAT	GO:0009952~anterior/posterior pattern formation	3	0.808865	ACVR2A, T, PSEN2	0.989371	1	0.999832	100
Annotation Cluster 52	Enrichment Score: 0.10916534114214145
Category	Term	Count	PValue	Genes	Fold Enrichment	Bonferroni	Benjamini	FDR
GOTERM_BP_FAT	GO:0046649~lymphocyte activation	5	0.62628	PSEN2, PLCG2, CD276, IMPDH1, ITGAM	1.16007	1	0.997517	100
GOTERM_BP_FAT	GO:0042110~T cell activation	3	0.759676	PSEN2, CD276, ITGAM	1.0993	1	0.999597	100
GOTERM_BP_FAT	GO:0045321~leukocyte activation	5	0.770617	PSEN2, PLCG2, CD276, IMPDH1, ITGAM	0.953939	1	0.999672	100
GOTERM_BP_FAT	GO:0001775~cell activation	5	0.870891	PSEN2, PLCG2, CD276, IMPDH1, ITGAM	0.804367	1	0.999955	100
GOTERM_BP_FAT	GO:0002684~positive regulation of immune system process	4	0.891198	MASP2, PSEN2, PLCG2, CD276	0.775977	1	0.999974	100
Annotation Cluster 53	Enrichment Score: 0.10085288752623554
Category	Term	Count	PValue	Genes	Fold Enrichment	Bonferroni	Benjamini	FDR
GOTERM_BP_FAT	GO:0002253~activation of immune response	3	0.605722	MASP2, PSEN2, PLCG2	1.47353	1	0.996823	100
GOTERM_BP_FAT	GO:0050778~positive regulation of immune response	3	0.824141	MASP2, PSEN2, PLCG2	0.955255	1	0.999879	100
GOTERM_BP_FAT	GO:0048584~positive regulation of response to stimulus	4	0.88785	MASP2, PSEN2, PLCG2, SLIT2	0.782553	1	0.999971	100
GOTERM_BP_FAT	GO:0002684~positive regulation of immune system process	4	0.891198	MASP2, PSEN2, PLCG2, CD276	0.775977	1	0.999974	100
Annotation Cluster 54	Enrichment Score: 0.09692175347135015
Category	Term	Count	PValue	Genes	Fold Enrichment	Bonferroni	Benjamini	FDR
GOTERM_BP_FAT	GO:0007267~cell-cell signaling	12	0.752686	KIF1B, HNF1A, STAB1, DLGAP2, FAT1, GRM6, CACNB2, PAH, SEMA3B, LRP2, GJC2, CHAT	0.923413	1	0.99954	100
GOTERM_BP_FAT	GO:0007268~synaptic transmission	6	0.774791	KIF1B, DLGAP2, GRM6, CACNB2, PAH, CHAT	0.92961	1	0.999688	100
GOTERM_BP_FAT	GO:0019226~transmission of nerve impulse	6	0.877882	KIF1B, DLGAP2, GRM6, CACNB2, PAH, CHAT	0.791497	1	0.999962	100
Annotation Cluster 55	Enrichment Score: 0.09226853554143954
Category	Term	Count	PValue	Genes	Fold Enrichment	Bonferroni	Benjamini	FDR
GOTERM_BP_FAT	GO:0007626~locomotory behavior	6	0.708865	GRM6, OTOG, TSC2, CHAT, ITGAM, SLIT2	1.01104	1	0.999031	100
GOTERM_BP_FAT	GO:0006935~chemotaxis	3	0.863606	TSC2, ITGAM, SLIT2	0.8657	1	0.999944	100
GOTERM_BP_FAT	GO:0042330~taxis	3	0.863606	TSC2, ITGAM, SLIT2	0.8657	1	0.999944	100
Annotation Cluster 56	Enrichment Score: 0.0815223874001185
Category	Term	Count	PValue	Genes	Fold Enrichment	Bonferroni	Benjamini	FDR
GOTERM_BP_FAT	GO:0043623~cellular protein complex assembly	4	0.683235	CYBA, MYH11, TUBE1, TTN	1.14002	1	0.998629	100
GOTERM_BP_FAT	GO:0034621~cellular macromolecular complex subunit organization	7	0.786979	CYBA, CRNKL1, SYCP3, MYH11, TUBE1, HIST1H2AM, TTN	0.905307	1	0.999757	100
GOTERM_BP_FAT	GO:0034622~cellular macromolecular complex assembly	6	0.820511	CYBA, CRNKL1, MYH11, TUBE1, HIST1H2AM, TTN	0.871144	1	0.999869	100
GOTERM_BP_FAT	GO:0006461~protein complex assembly	9	0.858001	CYBA, PKHD1, TSC2, MYH11, TUBE1, TBP, HSF4, ITPR3, TTN	0.822843	1	0.999939	100
GOTERM_BP_FAT	GO:0070271~protein complex biogenesis	9	0.858001	CYBA, PKHD1, TSC2, MYH11, TUBE1, TBP, HSF4, ITPR3, TTN	0.822843	1	0.999939	100
GOTERM_BP_FAT	GO:0043933~macromolecular complex subunit organization	12	0.905118	CYBA, CRNKL1, SYCP3, PKHD1, TSC2, MYH11, TUBE1, TBP, HSF4, HIST1H2AM, ITPR3, TTN	0.780349	1	0.999983	100
GOTERM_BP_FAT	GO:0065003~macromolecular complex assembly	11	0.914207	CYBA, CRNKL1, PKHD1, TSC2, MYH11, TUBE1, TBP, HSF4, HIST1H2AM, ITPR3, TTN	0.763725	1	0.999988	100
Annotation Cluster 57	Enrichment Score: 0.07859923739481901
Category	Term	Count	PValue	Genes	Fold Enrichment	Bonferroni	Benjamini	FDR
GOTERM_BP_FAT	GO:0046903~secretion	7	0.632148	SLC22A16, NOX5, HNF1A, GNPTAB, SLC26A7, SYTL4, LRP2	1.07732	1	0.997648	100
GOTERM_BP_FAT	GO:0032940~secretion by cell	5	0.65694	NOX5, HNF1A, GNPTAB, SYTL4, LRP2	1.11523	1	0.998085	100
GOTERM_BP_FAT	GO:0008104~protein localization	12	0.985512	NOX5, HNF1A, GNPTAB, CLIC5, LRP1B, PSEN2, SLC9A2, TSC2, SYTL4, LRP2, CLTCL1, SEC23IP	0.628172	1	1	100
GOTERM_BP_FAT	GO:0015031~protein transport	9	0.993973	NOX5, GNPTAB, LRP1B, PSEN2, TSC2, SYTL4, LRP2, CLTCL1, SEC23IP	0.545323	1	1	100
GOTERM_BP_FAT	GO:0045184~establishment of protein localization	9	0.994541	NOX5, GNPTAB, LRP1B, PSEN2, TSC2, SYTL4, LRP2, CLTCL1, SEC23IP	0.540359	1	1	100
Annotation Cluster 58	Enrichment Score: 0.07818114248124262
Category	Term	Count	PValue	Genes	Fold Enrichment	Bonferroni	Benjamini	FDR
GOTERM_BP_FAT	GO:0006323~DNA packaging	4	0.464719	SYCP3, HIST1H2AM, TTN, NCAPD2	1.57848	1	0.987597	99.9975
GOTERM_BP_FAT	GO:0051301~cell division	6	0.767223	NOX5, SYCP3, ANAPC5, PKHD1, ASPM, NCAPD2	0.939064	1	0.999653	100
GOTERM_BP_FAT	GO:0000279~M phase	6	0.842305	SYCP3, ANAPC5, MSH5, TTN, ASPM, NCAPD2	0.842018	1	0.999919	100
GOTERM_BP_FAT	GO:0000280~nuclear division	4	0.857611	ANAPC5, TTN, ASPM, NCAPD2	0.839466	1	0.999939	100
GOTERM_BP_FAT	GO:0007067~mitosis	4	0.857611	ANAPC5, TTN, ASPM, NCAPD2	0.839466	1	0.999939	100
GOTERM_BP_FAT	GO:0000087~M phase of mitotic cell cycle	4	0.865775	ANAPC5, TTN, ASPM, NCAPD2	0.824476	1	0.999947	100
GOTERM_BP_FAT	GO:0048285~organelle fission	4	0.8754	ANAPC5, TTN, ASPM, NCAPD2	0.806474	1	0.99996	100
GOTERM_BP_FAT	GO:0007049~cell cycle	13	0.914855	ANAPC5, PKHD1, ITGAE, MSH5, TTN, TCF7L2, NCAPD2, RCBTB1, CASP8AP2, SYCP3, TUBE1, ASPM, CCAR1	0.773477	1	0.999988	100
GOTERM_BP_FAT	GO:0022403~cell cycle phase	6	0.947299	SYCP3, ANAPC5, MSH5, TTN, ASPM, NCAPD2	0.66914	1	0.999997	100
GOTERM_BP_FAT	GO:0022402~cell cycle process	8	0.963372	SYCP3, ANAPC5, MSH5, TUBE1, TTN, TCF7L2, ASPM, NCAPD2	0.653744	1	0.999999	100
GOTERM_BP_FAT	GO:0000278~mitotic cell cycle	4	0.987641	ANAPC5, TTN, ASPM, NCAPD2	0.499142	1	1	100
Annotation Cluster 59	Enrichment Score: 0.054464193522400915
Category	Term	Count	PValue	Genes	Fold Enrichment	Bonferroni	Benjamini	FDR
GOTERM_BP_FAT	GO:0032583~regulation of gene-specific transcription	5	0.32825	VDR, HNF1A, CELSR2, POU1F1, TCF7L2	1.72279	1	0.968635	99.881
GOTERM_BP_FAT	GO:0006366~transcription from RNA polymerase II promoter	5	0.747563	IRF3, TBP, TGFB1I1, POU1F1, KDM5A	0.986552	1	0.999497	100
GOTERM_BP_FAT	GO:0006351~transcription, DNA-dependent	5	0.879292	IRF3, TBP, TGFB1I1, POU1F1, KDM5A	0.790593	1	0.999962	100
GOTERM_BP_FAT	GO:0032774~RNA biosynthetic process	5	0.885669	IRF3, TBP, TGFB1I1, POU1F1, KDM5A	0.77991	1	0.999969	100
GOTERM_BP_FAT	GO:0010604~positive regulation of macromolecule metabolic process	14	0.933717	DLC1, F12, HNF1A, ANAPC5, WFS1, CD276, TBP, POU1F1, TCF7L2, T, ACVR2A, HSF4, TGFB1I1, KDM5A	0.754246	1	0.999995	100
GOTERM_BP_FAT	GO:0006357~regulation of transcription from RNA polymerase II promoter	11	0.955728	GATA1, VDR, T, TCF7, HNF1A, LMCD1, HSF4, POU1F1, MED13L, TCF25, TCF7L2	0.698593	1	0.999999	100
GOTERM_BP_FAT	GO:0045944~positive regulation of transcription from RNA polymerase II promoter	5	0.961294	T, HNF1A, HSF4, POU1F1, TCF7L2	0.622246	1	0.999999	100
GOTERM_BP_FAT	GO:0045941~positive regulation of transcription	8	0.9629	T, HNF1A, TBP, TGFB1I1, HSF4, POU1F1, KDM5A, TCF7L2	0.654903	1	0.999999	100
GOTERM_BP_FAT	GO:0010628~positive regulation of gene expression	8	0.970219	T, HNF1A, TBP, TGFB1I1, HSF4, POU1F1, KDM5A, TCF7L2	0.63574	1	1	100
GOTERM_BP_FAT	GO:0010557~positive regulation of macromolecule biosynthetic process	9	0.974322	T, HNF1A, CD276, TBP, TGFB1I1, HSF4, POU1F1, KDM5A, TCF7L2	0.635376	1	1	100
GOTERM_BP_FAT	GO:0045893~positive regulation of transcription, DNA-dependent	6	0.978631	T, HNF1A, TGFB1I1, HSF4, POU1F1, TCF7L2	0.580763	1	1	100
GOTERM_BP_FAT	GO:0051254~positive regulation of RNA metabolic process	6	0.979865	T, HNF1A, TGFB1I1, HSF4, POU1F1, TCF7L2	0.575933	1	1	100
GOTERM_BP_FAT	GO:0031328~positive regulation of cellular biosynthetic process	9	0.982792	T, HNF1A, CD276, TBP, TGFB1I1, HSF4, POU1F1, KDM5A, TCF7L2	0.606622	1	1	100
GOTERM_BP_FAT	GO:0045935~positive regulation of nucleobase, nucleoside, nucleotide and nucleic acid metabolic process	8	0.983248	T, HNF1A, TBP, TGFB1I1, HSF4, POU1F1, KDM5A, TCF7L2	0.591931	1	1	100
GOTERM_BP_FAT	GO:0009891~positive regulation of biosynthetic process	9	0.984919	T, HNF1A, CD276, TBP, TGFB1I1, HSF4, POU1F1, KDM5A, TCF7L2	0.597893	1	1	100
GOTERM_BP_FAT	GO:0051173~positive regulation of nitrogen compound metabolic process	8	0.987295	T, HNF1A, TBP, TGFB1I1, HSF4, POU1F1, KDM5A, TCF7L2	0.573548	1	1	100
Annotation Cluster 60	Enrichment Score: 0.04962815569279483
Category	Term	Count	PValue	Genes	Fold Enrichment	Bonferroni	Benjamini	FDR
GOTERM_BP_FAT	GO:0051247~positive regulation of protein metabolic process	5	0.773379	DLC1, ACVR2A, F12, ANAPC5, WFS1	0.950013	1	0.999685	100
GOTERM_BP_FAT	GO:0032270~positive regulation of cellular protein metabolic process	4	0.882657	DLC1, ACVR2A, F12, ANAPC5	0.792629	1	0.999966	100
GOTERM_BP_FAT	GO:0031401~positive regulation of protein modification process	3	0.91487	DLC1, ACVR2A, ANAPC5	0.740706	1	0.999988	100
GOTERM_BP_FAT	GO:0032268~regulation of cellular protein metabolic process	7	0.946106	DLC1, ACVR2A, F12, ANAPC5, ACO1, DDX25, PSEN2	0.681845	1	0.999997	100
GOTERM_BP_FAT	GO:0031399~regulation of protein modification process	4	0.955819	DLC1, ACVR2A, ANAPC5, PSEN2	0.626043	1	0.999998	100
Annotation Cluster 61	Enrichment Score: 0.04023681950708166
Category	Term	Count	PValue	Genes	Fold Enrichment	Bonferroni	Benjamini	FDR
GOTERM_BP_FAT	GO:0002520~immune system development	5	0.850633	MSH3, PSEN2, PLCG2, BPGM, BCL2L11	0.836425	1	0.999931	100
GOTERM_BP_FAT	GO:0048534~hemopoietic or lymphoid organ development	4	0.92253	PSEN2, PLCG2, BPGM, BCL2L11	0.710318	1	0.999991	100
GOTERM_BP_FAT	GO:0030097~hemopoiesis	3	0.965088	PSEN2, PLCG2, BPGM	0.586915	1	0.999999	100
Annotation Cluster 62	Enrichment Score: 0.032558614629040146
Category	Term	Count	PValue	Genes	Fold Enrichment	Bonferroni	Benjamini	FDR
GOTERM_BP_FAT	GO:0000375~RNA splicing, via transesterification reactions	3	0.846315	CRNKL1, HNRNPU, CCAR1	0.905307	1	0.999923	100
GOTERM_BP_FAT	GO:0000377~RNA splicing, via transesterification reactions with bulged adenosine as nucleophile	3	0.846315	CRNKL1, HNRNPU, CCAR1	0.905307	1	0.999923	100
GOTERM_BP_FAT	GO:0000398~nuclear mRNA splicing, via spliceosome	3	0.846315	CRNKL1, HNRNPU, CCAR1	0.905307	1	0.999923	100
GOTERM_BP_FAT	GO:0008380~RNA splicing	3	0.985905	CRNKL1, HNRNPU, CCAR1	0.487718	1	1	100
GOTERM_BP_FAT	GO:0006397~mRNA processing	3	0.993117	CRNKL1, HNRNPU, CCAR1	0.431501	1	1	100
GOTERM_BP_FAT	GO:0016071~mRNA metabolic process	3	0.997386	CRNKL1, HNRNPU, CCAR1	0.374357	1	1	100
GOTERM_BP_FAT	GO:0006396~RNA processing	4	0.999529	CRNKL1, FDXACB1, HNRNPU, CCAR1	0.337628	1	1	100
Annotation Cluster 63	Enrichment Score: 0.031784787487551404
Category	Term	Count	PValue	Genes	Fold Enrichment	Bonferroni	Benjamini	FDR
GOTERM_BP_FAT	GO:0051252~regulation of RNA metabolic process	33	0.91042	ZNF582, HNF1A, EVX2, ZNF77, TBP, NOSTRIN, ZNF347, POU1F1, TCF7L2, ZNF780A, ZNF846, OTP, GATA1, T, VDR, RAX2, ZNF429, HSF4, TLX3, TCF25, ALX3, TCF7, TBX15, LMCD1, CELSR2, MED13L, HNRNPU, ZNF197, GRM6, IRF3, KCNH8, TGFB1I1, KCNH4	0.840392	1	0.999986	100
GOTERM_BP_FAT	GO:0006355~regulation of transcription, DNA-dependent	32	0.916597	ZNF582, HNF1A, EVX2, ZNF77, TBP, NOSTRIN, ZNF347, POU1F1, TCF7L2, ZNF780A, ZNF846, OTP, GATA1, T, VDR, RAX2, ZNF429, HSF4, TLX3, TCF25, ALX3, TCF7, TBX15, LMCD1, CELSR2, MED13L, ZNF197, GRM6, IRF3, KCNH8, TGFB1I1, KCNH4	0.833311	1	0.999989	100
GOTERM_BP_FAT	GO:0006350~transcription	38	0.928923	ZNF582, ING3, HNF1A, EFCAB6, ZNF77, TBP, ZNF347, POU1F1, TCF7L2, ZNF780A, ZNF678, OTP, ZNF846, RCBTB1, GATA1, T, VDR, RAX2, CASP8AP2, ZNF429, LEO1, HSF4, BAZ2B, KDM5A, ALX3, TCF25, CCAR1, TCF7, TBX15, ATAD2, MED13L, MXD3, NOTCH3, RPAP1, ZNF197, MNDA, IRF3, TGFB1I1	0.835071	1	0.999994	100
GOTERM_BP_FAT	GO:0045449~regulation of transcription	46	0.962633	ZNF582, ING3, HNF1A, EFCAB6, EVX2, ZNF77, TBP, NOSTRIN, ZNF347, POU1F1, TCF7L2, ZNF780A, ZNF678, OTP, ZNF846, RCBTB1, GATA1, T, VDR, RAX2, CASP8AP2, ZNF429, LEO1, HSF4, TLX3, BAZ2B, KDM5A, ALX3, TCF25, CCAR1, TCF7, TBX15, TIGD1, LMCD1, ATAD2, CELSR2, MED13L, MXD3, NOTCH3, ZNF197, GRM6, MNDA, KCNH8, IRF3, TGFB1I1, KCNH4	0.816551	1	0.999999	100
Annotation Cluster 64	Enrichment Score: 0.02243606898205164
Category	Term	Count	PValue	Genes	Fold Enrichment	Bonferroni	Benjamini	FDR
GOTERM_BP_FAT	GO:0045934~negative regulation of nucleobase, nucleoside, nucleotide and nucleic acid metabolic process	8	0.929469	VDR, HNF1A, MSH3, LMCD1, NOSTRIN, HSF4, TCF25, MXD3	0.721416	1	0.999994	100
GOTERM_BP_FAT	GO:0000122~negative regulation of transcription from RNA polymerase II promoter	4	0.929516	VDR, LMCD1, HSF4, TCF25	0.694295	1	0.999993	100
GOTERM_BP_FAT	GO:0016481~negative regulation of transcription	7	0.93469	VDR, HNF1A, LMCD1, NOSTRIN, HSF4, TCF25, MXD3	0.704128	1	0.999995	100
GOTERM_BP_FAT	GO:0051172~negative regulation of nitrogen compound metabolic process	8	0.935134	VDR, HNF1A, MSH3, LMCD1, NOSTRIN, HSF4, TCF25, MXD3	0.711686	1	0.999994	100
GOTERM_BP_FAT	GO:0045892~negative regulation of transcription, DNA-dependent	5	0.951495	VDR, LMCD1, NOSTRIN, HSF4, TCF25	0.648464	1	0.999998	100
GOTERM_BP_FAT	GO:0010558~negative regulation of macromolecule biosynthetic process	8	0.953996	VDR, HNF1A, CD276, LMCD1, NOSTRIN, HSF4, TCF25, MXD3	0.675256	1	0.999998	100
GOTERM_BP_FAT	GO:0051253~negative regulation of RNA metabolic process	5	0.95566	VDR, LMCD1, NOSTRIN, HSF4, TCF25	0.637716	1	0.999999	100
GOTERM_BP_FAT	GO:0006357~regulation of transcription from RNA polymerase II promoter	11	0.955728	GATA1, VDR, T, TCF7, HNF1A, LMCD1, HSF4, POU1F1, MED13L, TCF25, TCF7L2	0.698593	1	0.999999	100
GOTERM_BP_FAT	GO:0010605~negative regulation of macromolecule metabolic process	11	0.959066	VDR, HNF1A, MSH3, ANAPC5, PSEN2, CD276, LMCD1, NOSTRIN, HSF4, TCF25, MXD3	0.691931	1	0.999999	100
GOTERM_BP_FAT	GO:0031327~negative regulation of cellular biosynthetic process	8	0.961451	VDR, HNF1A, CD276, LMCD1, NOSTRIN, HSF4, TCF25, MXD3	0.658405	1	0.999999	100
GOTERM_BP_FAT	GO:0010629~negative regulation of gene expression	7	0.96374	VDR, HNF1A, LMCD1, NOSTRIN, HSF4, TCF25, MXD3	0.641259	1	0.999999	100
GOTERM_BP_FAT	GO:0009890~negative regulation of biosynthetic process	8	0.966956	VDR, HNF1A, CD276, LMCD1, NOSTRIN, HSF4, TCF25, MXD3	0.644616	1	0.999999	100
Annotation Cluster 65	Enrichment Score: 0.0067857535125468655
Category	Term	Count	PValue	Genes	Fold Enrichment	Bonferroni	Benjamini	FDR
GOTERM_BP_FAT	GO:0045859~regulation of protein kinase activity	4	0.980925	PKHD1, PSEN2, TSC2, TTN	0.535312	1	1	100
GOTERM_BP_FAT	GO:0051174~regulation of phosphorus metabolic process	6	0.981033	DLC1, ACVR2A, PKHD1, PSEN2, TSC2, TTN	0.571183	1	1	100
GOTERM_BP_FAT	GO:0019220~regulation of phosphate metabolic process	6	0.981033	DLC1, ACVR2A, PKHD1, PSEN2, TSC2, TTN	0.571183	1	1	100
GOTERM_BP_FAT	GO:0043549~regulation of kinase activity	4	0.984496	PKHD1, PSEN2, TSC2, TTN	0.517318	1	1	100
GOTERM_BP_FAT	GO:0051338~regulation of transferase activity	4	0.988067	PKHD1, PSEN2, TSC2, TTN	0.496459	1	1	100
GOTERM_BP_FAT	GO:0042325~regulation of phosphorylation	5	0.991477	ACVR2A, PKHD1, PSEN2, TSC2, TTN	0.495393	1	1	100
Annotation Cluster 66	Enrichment Score: 0.0030186157824334562
Category	Term	Count	PValue	Genes	Fold Enrichment	Bonferroni	Benjamini	FDR
GOTERM_BP_FAT	GO:0006886~intracellular protein transport	4	0.988479	TSC2, SYTL4, CLTCL1, SEC23IP	0.493804	1	1	100
GOTERM_BP_FAT	GO:0015031~protein transport	9	0.993973	NOX5, GNPTAB, LRP1B, PSEN2, TSC2, SYTL4, LRP2, CLTCL1, SEC23IP	0.545323	1	1	100
GOTERM_BP_FAT	GO:0034613~cellular protein localization	4	0.994037	TSC2, SYTL4, CLTCL1, SEC23IP	0.449349	1	1	100
GOTERM_BP_FAT	GO:0070727~cellular macromolecule localization	4	0.994351	TSC2, SYTL4, CLTCL1, SEC23IP	0.446093	1	1	100
GOTERM_BP_FAT	GO:0045184~establishment of protein localization	9	0.994541	NOX5, GNPTAB, LRP1B, PSEN2, TSC2, SYTL4, LRP2, CLTCL1, SEC23IP	0.540359	1	1	100
Annotation Cluster 67	Enrichment Score: 0.002475858597198746
Category	Term	Count	PValue	Genes	Fold Enrichment	Bonferroni	Benjamini	FDR
GOTERM_BP_FAT	GO:0006511~ubiquitin-dependent protein catabolic process	3	0.96878	ARIH2, ANAPC5, TGFB1I1	0.572363	1	0.999999	100
GOTERM_BP_FAT	GO:0051603~proteolysis involved in cellular protein catabolic process	6	0.996893	ARIH2, SOCS2, ANAPC5, PSEN2, HECTD3, TGFB1I1	0.461706	1	1	100
GOTERM_BP_FAT	GO:0044257~cellular protein catabolic process	6	0.997043	ARIH2, SOCS2, ANAPC5, PSEN2, HECTD3, TGFB1I1	0.459409	1	1	100
GOTERM_BP_FAT	GO:0030163~protein catabolic process	6	0.997841	ARIH2, SOCS2, ANAPC5, PSEN2, HECTD3, TGFB1I1	0.445376	1	1	100
GOTERM_BP_FAT	GO:0009057~macromolecule catabolic process	8	0.998326	DNASE1, ARIH2, SOCS2, PYGM, ANAPC5, PSEN2, HECTD3, TGFB1I1	0.472939	1	1	100
GOTERM_BP_FAT	GO:0043632~modification-dependent macromolecule catabolic process	5	0.998672	ARIH2, SOCS2, ANAPC5, HECTD3, TGFB1I1	0.402183	1	1	100
GOTERM_BP_FAT	GO:0019941~modification-dependent protein catabolic process	5	0.998672	ARIH2, SOCS2, ANAPC5, HECTD3, TGFB1I1	0.402183	1	1	100
GOTERM_BP_FAT	GO:0044265~cellular macromolecule catabolic process	7	0.998681	DNASE1, ARIH2, SOCS2, ANAPC5, PSEN2, HECTD3, TGFB1I1	0.445786	1	1	100
