# Supplementary material for: Genomic Characteristics of Gender Dysphoria Patients and Identification of Rare Mutations in RYR3 Gene
Source: Sci Rep. 2017 Aug 21;7:8339. doi: 10.1038/s41598-017-08655-x (PMC5567086; doi:10.1038/s41598-017-08655-x)
Supplement: Supplementary file 5 — Table S8 [file 41598_2017_8655_MOESM5_ESM.xls]

## Sheet: Sheet2
Annotation Cluster 1	Enrichment Score: 2.111460771236109
Category	Term	Count	PValue	Genes	Fold Enrichment	Bonferroni	Benjamini	FDR
GOTERM_BP_FAT	GO:0006811~ion transport	26	0.000103922	TCIRG1, TRPM5, CLCN2, KCND1, KCNB1, CACNA1I, HEPHL1, ITPR3, TCN1, SLC34A3, HTR3E, ATP2B2, SLC26A6, BEST1, KCTD18, SLC5A9, SLC4A7, SLC4A9, SLC5A7, XCR1, HTR3A, PDZK1, ARL6IP5, PKDREJ, KCNH5, ATP5L2	2.34861	0.152754	0.152754	0.17381
GOTERM_BP_FAT	GO:0006812~cation transport	17	0.00605799	TCIRG1, KCND1, KCNB1, CACNA1I, HEPHL1, ITPR3, TCN1, SLC34A3, ATP2B2, KCTD18, SLC5A9, SLC4A7, SLC5A7, XCR1, PDZK1, KCNH5, ATP5L2	2.13267	0.999938	0.960467	9.67101
GOTERM_BP_FAT	GO:0030001~metal ion transport	14	0.0166577	ATP2B2, KCND1, KCNB1, CACNA1I, KCTD18, SLC4A7, SLC5A9, HEPHL1, SLC5A7, ITPR3, XCR1, TCN1, SLC34A3, KCNH5	2.08869	1	0.988501	24.5106
GOTERM_BP_FAT	GO:0015672~monovalent inorganic cation transport	10	0.0399723	TCIRG1, KCND1, KCNB1, SLC4A7, KCTD18, SLC5A9, SLC5A7, SLC34A3, KCNH5, ATP5L2	2.18158	1	0.986933	49.4813
GOTERM_BP_FAT	GO:0055085~transmembrane transport	14	0.0661128	TCIRG1, CLCN2, TRPM5, KCND1, KCNB1, CACNA1I, ITPR3, TCN1, SLC26A6, SLC5A9, SLC5A7, PDZK1, KCNH5, ATP5L2	1.70693	1	0.99298	68.1752
Annotation Cluster 2	Enrichment Score: 1.2599568178019966
Category	Term	Count	PValue	Genes	Fold Enrichment	Bonferroni	Benjamini	FDR
GOTERM_BP_FAT	GO:0006820~anion transport	7	0.0170548	SLC26A6, BEST1, CLCN2, SLC4A7, SLC4A9, ARL6IP5, SLC34A3	3.39595	1	0.98015	25.0192
GOTERM_BP_FAT	GO:0015698~inorganic anion transport	5	0.0446817	SLC26A6, BEST1, CLCN2, SLC4A7, SLC34A3	3.7298	1	0.986278	53.4732
GOTERM_BP_FAT	GO:0006821~chloride transport	3	0.217848	SLC26A6, BEST1, CLCN2	3.41185	1	0.9911	98.3638
Annotation Cluster 3	Enrichment Score: 1.0885631963090183
Category	Term	Count	PValue	Genes	Fold Enrichment	Bonferroni	Benjamini	FDR
GOTERM_BP_FAT	GO:0010035~response to inorganic substance	8	0.0284832	PXDN, ERCC6, CYP11A1, FGB, PLCG2, GGH, DUOX1, ITPR3	2.70729	1	0.971143	38.3499
GOTERM_BP_FAT	GO:0006979~response to oxidative stress	6	0.0872599	PXDN, ERCC6, CYP11A1, DUOX1, VNN1, ERCC1	2.53809	1	0.994489	78.31
GOTERM_BP_FAT	GO:0000302~response to reactive oxygen species	4	0.0928694	PXDN, ERCC6, CYP11A1, DUOX1	3.69997	1	0.991004	80.4366
GOTERM_BP_FAT	GO:0042542~response to hydrogen peroxide	3	0.191633	PXDN, CYP11A1, DUOX1	3.71648	1	0.990421	97.1589
Annotation Cluster 4	Enrichment Score: 1.0829795159922617
Category	Term	Count	PValue	Genes	Fold Enrichment	Bonferroni	Benjamini	FDR
GOTERM_BP_FAT	GO:0051129~negative regulation of cellular component organization	6	0.0537051	NR1H2, SPTBN5, SMAD6, MID1, FOXP3, ERCC1	2.93131	1	0.990284	60.307
GOTERM_BP_FAT	GO:0033043~regulation of organelle organization	7	0.0924702	SPTBN5, TSC2, SKA3, MYO1F, MID1, FOXP3, ERCC1	2.23788	1	0.992063	80.292
GOTERM_BP_FAT	GO:0010639~negative regulation of organelle organization	4	0.113513	SPTBN5, MID1, FOXP3, ERCC1	3.38412	1	0.992757	86.6923
Annotation Cluster 5	Enrichment Score: 1.0691458481906904
Category	Term	Count	PValue	Genes	Fold Enrichment	Bonferroni	Benjamini	FDR
GOTERM_BP_FAT	GO:0009953~dorsal/ventral pattern formation	5	0.0107021	DISP1, PAX7, LHX2, SMAD6, BMPR1B	5.7812	1	0.986301	16.4818
GOTERM_BP_FAT	GO:0003002~regionalization	7	0.0645041	DISP1, PAX7, LHX2, SMAD6, HOXB6, RELN, BMPR1B	2.46508	1	0.995096	67.245
GOTERM_BP_FAT	GO:0009880~embryonic pattern specification	3	0.0766692	DISP1, SMAD6, HOXB6	6.50385	1	0.993837	73.6898
GOTERM_BP_FAT	GO:0007389~pattern specification process	8	0.0901242	DISP1, PAX7, LHX2, SMAD6, HOXB6, RELN, MID1, BMPR1B	2.07863	1	0.993405	79.4216
GOTERM_BP_FAT	GO:0001501~skeletal system development	3	0.945699	PAX7, HOXB6, BMPR1B	0.652423	1	0.999999	100
Annotation Cluster 6	Enrichment Score: 0.8448626295663406
Category	Term	Count	PValue	Genes	Fold Enrichment	Bonferroni	Benjamini	FDR
GOTERM_BP_FAT	GO:0000904~cell morphogenesis involved in differentiation	9	0.0242394	COL18A1, ATP2B2, SLC26A6, LAMA5, LHX2, CNTN2, RELN, ROBO3, BMPR1B	2.55889	1	0.96167	33.6838
GOTERM_BP_FAT	GO:0048667~cell morphogenesis involved in neuron differentiation	7	0.081262	ATP2B2, SLC26A6, LHX2, CNTN2, RELN, ROBO3, BMPR1B	2.32354	1	0.99448	75.7967
GOTERM_BP_FAT	GO:0030030~cell projection organization	10	0.0832128	FGD2, ATP2B2, SLC26A6, LAMA5, LHX2, TSC2, CNTN2, RELN, ROBO3, BMPR1B	1.88517	1	0.994097	76.6427
GOTERM_BP_FAT	GO:0030182~neuron differentiation	11	0.0995751	ATP2B2, SLC26A6, RET, BHLHE22, PAX7, LHX2, GSX1, CNTN2, RELN, ROBO3, BMPR1B	1.74228	1	0.991603	82.7214
GOTERM_BP_FAT	GO:0048858~cell projection morphogenesis	7	0.140249	SLC26A6, LAMA5, LHX2, CNTN2, RELN, ROBO3, BMPR1B	1.98212	1	0.993404	92.0295
GOTERM_BP_FAT	GO:0000902~cell morphogenesis	9	0.14045	COL18A1, ATP2B2, SLC26A6, LAMA5, LHX2, CNTN2, RELN, ROBO3, BMPR1B	1.75385	1	0.992748	92.0607
GOTERM_BP_FAT	GO:0007409~axonogenesis	6	0.144512	SLC26A6, LHX2, CNTN2, RELN, ROBO3, BMPR1B	2.15672	1	0.991667	92.6659
GOTERM_BP_FAT	GO:0032990~cell part morphogenesis	7	0.162686	SLC26A6, LAMA5, LHX2, CNTN2, RELN, ROBO3, BMPR1B	1.89696	1	0.99177	94.8802
GOTERM_BP_FAT	GO:0048812~neuron projection morphogenesis	6	0.191508	SLC26A6, LHX2, CNTN2, RELN, ROBO3, BMPR1B	1.95421	1	0.990989	97.1515
GOTERM_BP_FAT	GO:0007411~axon guidance	4	0.198498	LHX2, RELN, ROBO3, BMPR1B	2.59343	1	0.990378	97.5369
GOTERM_BP_FAT	GO:0032989~cellular component morphogenesis	9	0.211731	COL18A1, ATP2B2, SLC26A6, LAMA5, LHX2, CNTN2, RELN, ROBO3, BMPR1B	1.57272	1	0.991799	98.1359
GOTERM_BP_FAT	GO:0048666~neuron development	8	0.214081	ATP2B2, SLC26A6, RET, LHX2, CNTN2, RELN, ROBO3, BMPR1B	1.63715	1	0.991293	98.2268
GOTERM_BP_FAT	GO:0031175~neuron projection development	6	0.306245	SLC26A6, LHX2, CNTN2, RELN, ROBO3, BMPR1B	1.62596	1	0.994264	99.7802
GOTERM_BP_FAT	GO:0006928~cell motion	9	0.3725	RET, LAMA5, LHX2, CNTN2, VNN1, RELN, ROBO3, BMPR1B, COL5A1	1.31446	1	0.995597	99.959
Annotation Cluster 7	Enrichment Score: 0.7587784981166478
Category	Term	Count	PValue	Genes	Fold Enrichment	Bonferroni	Benjamini	FDR
GOTERM_BP_FAT	GO:0007010~cytoskeleton organization	11	0.0973671	FGD2, RET, EPB41, SPTBN5, XIRP2, LAMA5, SGCD, NEFH, MICAL1, MID1, FLNB	1.75027	1	0.991816	81.9984
GOTERM_BP_FAT	GO:0030029~actin filament-based process	7	0.133379	FGD2, MYO5A, EPB41, SPTBN5, XIRP2, MYH2, FLNB	2.01502	1	0.993013	90.8938
GOTERM_BP_FAT	GO:0030036~actin cytoskeleton organization	5	0.407534	FGD2, EPB41, SPTBN5, XIRP2, FLNB	1.53483	1	0.996586	99.9843
Annotation Cluster 8	Enrichment Score: 0.7256023073864304
Category	Term	Count	PValue	Genes	Fold Enrichment	Bonferroni	Benjamini	FDR
GOTERM_BP_FAT	GO:0019217~regulation of fatty acid metabolic process	3	0.155784	NR1H2, ACACB, SCAP	4.24741	1	0.993276	94.1261
GOTERM_BP_FAT	GO:0010565~regulation of cellular ketone metabolic process	3	0.196844	NR1H2, ACACB, SCAP	3.65128	1	0.990551	97.4504
GOTERM_BP_FAT	GO:0019216~regulation of lipid metabolic process	4	0.217044	NR1H2, NPC2, ACACB, SCAP	2.47766	1	0.991428	98.3354
Annotation Cluster 9	Enrichment Score: 0.7028000816409284
Category	Term	Count	PValue	Genes	Fold Enrichment	Bonferroni	Benjamini	FDR
GOTERM_BP_FAT	GO:0046661~male sex differentiation	4	0.0872864	AMH, HSD17B4, ERCC1, GJB2	3.80133	1	0.993417	78.3205
GOTERM_BP_FAT	GO:0045137~development of primary sexual characteristics	5	0.109838	AMH, HSD17B4, BMPR1B, ERCC1, GJB2	2.73127	1	0.992431	85.7381
GOTERM_BP_FAT	GO:0007548~sex differentiation	5	0.171784	AMH, HSD17B4, BMPR1B, ERCC1, GJB2	2.29716	1	0.990197	95.736
GOTERM_BP_FAT	GO:0008406~gonad development	4	0.217044	AMH, HSD17B4, BMPR1B, ERCC1	2.47766	1	0.991428	98.3354
GOTERM_BP_FAT	GO:0046546~development of primary male sexual characteristics	3	0.239036	HSD17B4, ERCC1, GJB2	3.20189	1	0.993694	98.9668
GOTERM_BP_FAT	GO:0048608~reproductive structure development	4	0.270588	AMH, HSD17B4, BMPR1B, ERCC1	2.20236	1	0.993801	99.4914
GOTERM_BP_FAT	GO:0003006~reproductive developmental process	5	0.520475	AMH, HSD17B4, BMPR1B, ERCC1, GJB2	1.32394	1	0.99784	99.9995
Annotation Cluster 10	Enrichment Score: 0.6924807881027417
Category	Term	Count	PValue	Genes	Fold Enrichment	Bonferroni	Benjamini	FDR
GOTERM_BP_FAT	GO:0033043~regulation of organelle organization	7	0.0924702	SPTBN5, TSC2, SKA3, MYO1F, MID1, FOXP3, ERCC1	2.23788	1	0.992063	80.292
GOTERM_BP_FAT	GO:0051493~regulation of cytoskeleton organization	5	0.131737	SPTBN5, TSC2, SKA3, MYO1F, MID1	2.55053	1	0.993308	90.6007
GOTERM_BP_FAT	GO:0032956~regulation of actin cytoskeleton organization	3	0.365781	SPTBN5, TSC2, MYO1F	2.33846	1	0.995574	99.9511
GOTERM_BP_FAT	GO:0032970~regulation of actin filament-based process	3	0.381193	SPTBN5, TSC2, MYO1F	2.26221	1	0.996102	99.9676
Annotation Cluster 11	Enrichment Score: 0.6578766988571775
Category	Term	Count	PValue	Genes	Fold Enrichment	Bonferroni	Benjamini	FDR
GOTERM_BP_FAT	GO:0046942~carboxylic acid transport	5	0.160711	GOT2, SLC26A6, ARL6IP5, PDZK1, SLC7A7	2.35967	1	0.991917	94.6743
GOTERM_BP_FAT	GO:0015849~organic acid transport	5	0.163454	GOT2, SLC26A6, ARL6IP5, PDZK1, SLC7A7	2.34373	1	0.990596	94.9583
GOTERM_BP_FAT	GO:0015837~amine transport	4	0.239747	SLC5A7, ARL6IP5, PDZK1, SLC7A7	2.35167	1	0.99343	98.9829
GOTERM_BP_FAT	GO:0006865~amino acid transport	3	0.370935	ARL6IP5, PDZK1, SLC7A7	2.31248	1	0.995644	99.9573
Annotation Cluster 12	Enrichment Score: 0.6472701862430512
Category	Term	Count	PValue	Genes	Fold Enrichment	Bonferroni	Benjamini	FDR
GOTERM_BP_FAT	GO:0006290~pyrimidine dimer repair	3	0.00198861	ERCC6, POLH, ERCC1	41.6246	0.958206	0.795563	3.2771
GOTERM_BP_FAT	GO:0080135~regulation of cellular response to stress	4	0.183958	TNFRSF6B, ERCC6, POLH, MAP3K10	2.69415	1	0.990266	96.6721
GOTERM_BP_FAT	GO:0033554~cellular response to stress	12	0.190284	TNFRSF6B, PXDN, ERCC6, UPF1, TIMELESS, ATG12, POLH, DUOX1, MAP3K10, AATF, ERCC1, SCAP	1.47083	1	0.991276	97.0785
GOTERM_BP_FAT	GO:0009411~response to UV	3	0.207317	ERCC6, POLH, ERCC1	3.52751	1	0.991356	97.9533
GOTERM_BP_FAT	GO:0009628~response to abiotic stimulus	8	0.276429	COL18A1, ATP2B2, ERCC6, TIMELESS, POLH, DRD5, ERCC1, SLC14A2	1.50814	1	0.993332	99.5555
GOTERM_BP_FAT	GO:0009416~response to light stimulus	4	0.317544	ERCC6, POLH, DRD5, ERCC1	2.01085	1	0.994283	99.833
GOTERM_BP_FAT	GO:0006974~response to DNA damage stimulus	7	0.444472	TNFRSF6B, ERCC6, UPF1, TIMELESS, POLH, AATF, ERCC1	1.30193	1	0.997043	99.9947
GOTERM_BP_FAT	GO:0051052~regulation of DNA metabolic process	3	0.488552	TNFRSF6B, POLH, ERCC1	1.82564	1	0.997284	99.9987
GOTERM_BP_FAT	GO:0009314~response to radiation	4	0.551401	ERCC6, POLH, DRD5, ERCC1	1.38749	1	0.998273	99.9999
GOTERM_BP_FAT	GO:0006281~DNA repair	5	0.584267	TNFRSF6B, ERCC6, UPF1, POLH, ERCC1	1.22138	1	0.998686	100
GOTERM_BP_FAT	GO:0006259~DNA metabolic process	6	0.856051	TNFRSF6B, ERCC6, UPF1, POLH, MYO18A, ERCC1	0.822621	1	0.999958	100
Annotation Cluster 13	Enrichment Score: 0.6425785558739255
Category	Term	Count	PValue	Genes	Fold Enrichment	Bonferroni	Benjamini	FDR
GOTERM_BP_FAT	GO:0050953~sensory perception of light stimulus	8	0.036249	PDE6A, COL18A1, ERCC6, BEST1, PRPF8, MYO3B, PRPF3, MYO9A	2.56942	1	0.985102	46.0997
GOTERM_BP_FAT	GO:0007601~visual perception	8	0.036249	PDE6A, COL18A1, ERCC6, BEST1, PRPF8, MYO3B, PRPF3, MYO9A	2.56942	1	0.985102	46.0997
GOTERM_BP_FAT	GO:0007600~sensory perception	11	0.731992	PDE6A, COL18A1, ATP2B2, ERCC6, BEST1, PRPF8, MYO3B, PRPF3, ITPR3, MYO9A, GJB2	0.942121	1	0.999569	100
GOTERM_BP_FAT	GO:0050890~cognition	12	0.762221	PDE6A, COL18A1, ATP2B2, ERCC6, BEST1, PRPF8, DRD5, MYO3B, PRPF3, ITPR3, MYO9A, GJB2	0.915833	1	0.999712	100
GOTERM_BP_FAT	GO:0050877~neurological system process	15	0.835465	COL18A1, DRD5, MYO3B, PAH, PRPF3, ITPR3, MYO9A, GJB2, PDE6A, ATP2B2, ERCC6, BEST1, PRPF8, SLC5A7, HTR3A	0.860013	1	0.999927	100
Annotation Cluster 14	Enrichment Score: 0.6417318924696735
Category	Term	Count	PValue	Genes	Fold Enrichment	Bonferroni	Benjamini	FDR
GOTERM_BP_FAT	GO:0002443~leukocyte mediated immunity	4	0.126022	C1QB, MYO1F, ERCC1, C8G	3.22671	1	0.993997	89.5097
GOTERM_BP_FAT	GO:0016064~immunoglobulin mediated immune response	3	0.18127	C1QB, ERCC1, C8G	3.85413	1	0.990824	96.4837
GOTERM_BP_FAT	GO:0019724~B cell mediated immunity	3	0.191633	C1QB, ERCC1, C8G	3.71648	1	0.990421	97.1589
GOTERM_BP_FAT	GO:0002449~lymphocyte mediated immunity	3	0.265648	C1QB, ERCC1, C8G	2.97319	1	0.993762	99.4306
GOTERM_BP_FAT	GO:0002252~immune effector process	4	0.301839	C1QB, MYO1F, ERCC1, C8G	2.07088	1	0.994538	99.7557
GOTERM_BP_FAT	GO:0002460~adaptive immune response based on somatic recombination of immune receptors built from immunoglobulin superfamily domains	3	0.302883	C1QB, ERCC1, C8G	2.7029	1	0.994397	99.7617
GOTERM_BP_FAT	GO:0002250~adaptive immune response	3	0.302883	C1QB, ERCC1, C8G	2.7029	1	0.994397	99.7617
Annotation Cluster 15	Enrichment Score: 0.6335579861583923
Category	Term	Count	PValue	Genes	Fold Enrichment	Bonferroni	Benjamini	FDR
GOTERM_BP_FAT	GO:0030509~BMP signaling pathway	3	0.131089	USP9Y, SMAD6, BMPR1B	4.73007	1	0.993864	90.4825
GOTERM_BP_FAT	GO:0007167~enzyme linked receptor protein signaling pathway	8	0.219804	CNKSR1, RET, USP9Y, GSK3A, FLT4, SMAD6, TSC2, BMPR1B	1.62279	1	0.991023	98.431
GOTERM_BP_FAT	GO:0007178~transmembrane receptor protein serine/threonine kinase signaling pathway	3	0.436238	USP9Y, SMAD6, BMPR1B	2.02061	1	0.996929	99.9932
Annotation Cluster 16	Enrichment Score: 0.6237427523805671
Category	Term	Count	PValue	Genes	Fold Enrichment	Bonferroni	Benjamini	FDR
GOTERM_BP_FAT	GO:0007398~ectoderm development	6	0.157725	KRT6A, EVPL, KRT5, LAMA5, KRT15, COL5A1	2.09169	1	0.992471	94.3482
GOTERM_BP_FAT	GO:0008544~epidermis development	5	0.27194	EVPL, KRT5, LAMA5, KRT15, COL5A1	1.88517	1	0.993668	99.507
GOTERM_BP_FAT	GO:0030855~epithelial cell differentiation	4	0.313615	COL18A1, EVPL, KRT5, LAMA5	2.02553	1	0.994084	99.8162
Annotation Cluster 17	Enrichment Score: 0.6116648764730949
Category	Term	Count	PValue	Genes	Fold Enrichment	Bonferroni	Benjamini	FDR
GOTERM_BP_FAT	GO:0016054~organic acid catabolic process	4	0.213305	GOT2, DMGDH, PAH, HSD17B4	2.49998	1	0.991632	98.1973
GOTERM_BP_FAT	GO:0046395~carboxylic acid catabolic process	4	0.213305	GOT2, DMGDH, PAH, HSD17B4	2.49998	1	0.991632	98.1973
GOTERM_BP_FAT	GO:0009063~cellular amino acid catabolic process	3	0.254995	GOT2, DMGDH, PAH	3.06063	1	0.993581	99.2754
GOTERM_BP_FAT	GO:0009310~amine catabolic process	3	0.308182	GOT2, DMGDH, PAH	2.66824	1	0.994229	99.7903
Annotation Cluster 18	Enrichment Score: 0.5815389490547243
Category	Term	Count	PValue	Genes	Fold Enrichment	Bonferroni	Benjamini	FDR
GOTERM_BP_FAT	GO:0060429~epithelium development	7	0.108691	COL18A1, RET, EVPL, TIMELESS, KRT5, LAMA5, TSC2	2.1393	1	0.992988	85.4275
GOTERM_BP_FAT	GO:0002009~morphogenesis of an epithelium	4	0.1768	RET, TIMELESS, LAMA5, TSC2	2.7475	1	0.990921	96.1482
GOTERM_BP_FAT	GO:0016331~morphogenesis of embryonic epithelium	3	0.202073	RET, LAMA5, TSC2	3.58833	1	0.990684	97.7145
GOTERM_BP_FAT	GO:0060562~epithelial tube morphogenesis	3	0.249671	RET, LAMA5, TSC2	3.10631	1	0.993846	99.1837
GOTERM_BP_FAT	GO:0035239~tube morphogenesis	4	0.274477	RET, TIMELESS, LAMA5, TSC2	2.18502	1	0.993699	99.535
GOTERM_BP_FAT	GO:0035295~tube development	5	0.387862	RET, CLCN2, TIMELESS, LAMA5, TSC2	1.57669	1	0.996271	99.973
GOTERM_BP_FAT	GO:0048598~embryonic morphogenesis	6	0.450489	ATP2B2, RET, LAMA5, HOXB6, TSC2, UGDH	1.35585	1	0.996935	99.9956
GOTERM_BP_FAT	GO:0048729~tissue morphogenesis	4	0.478928	RET, TIMELESS, LAMA5, TSC2	1.54165	1	0.99746	99.9982
Annotation Cluster 19	Enrichment Score: 0.5003220013070535
Category	Term	Count	PValue	Genes	Fold Enrichment	Bonferroni	Benjamini	FDR
GOTERM_BP_FAT	GO:0043270~positive regulation of ion transport	3	0.121489	ATP2B2, PLCG2, PDZK1	4.95531	1	0.993519	88.5608
GOTERM_BP_FAT	GO:0043269~regulation of ion transport	3	0.416511	ATP2B2, PLCG2, PDZK1	2.10225	1	0.996622	99.9879
GOTERM_BP_FAT	GO:0051050~positive regulation of transport	4	0.623547	NR1H2, ATP2B2, PLCG2, PDZK1	1.24438	1	0.998824	100
Annotation Cluster 20	Enrichment Score: 0.48519332112475455
Category	Term	Count	PValue	Genes	Fold Enrichment	Bonferroni	Benjamini	FDR
GOTERM_BP_FAT	GO:0051348~negative regulation of transferase activity	4	0.159267	CBLC, GSK3A, DRD5, TSC2	2.8906	1	0.992206	94.5189
GOTERM_BP_FAT	GO:0051338~regulation of transferase activity	9	0.167642	CBLC, ERCC6, DGKQ, GSK3A, DRD5, TSC2, MAP3K10, RELN, CAMKK2	1.67841	1	0.989673	95.3646
GOTERM_BP_FAT	GO:0044092~negative regulation of molecular function	7	0.346488	CBLC, GSK3A, DRD5, SMAD6, TSC2, FOXP3, OPRD1	1.45395	1	0.995415	99.9192
GOTERM_BP_FAT	GO:0006469~negative regulation of protein kinase activity	3	0.355426	CBLC, DRD5, TSC2	2.39222	1	0.995617	99.9358
GOTERM_BP_FAT	GO:0043086~negative regulation of catalytic activity	6	0.365564	CBLC, GSK3A, DRD5, SMAD6, TSC2, OPRD1	1.50269	1	0.995733	99.9508
GOTERM_BP_FAT	GO:0033673~negative regulation of kinase activity	3	0.370935	CBLC, DRD5, TSC2	2.31248	1	0.995644	99.9573
GOTERM_BP_FAT	GO:0010648~negative regulation of cell communication	5	0.477134	CBLC, GSK3A, DRD5, SMAD6, TSC2	1.39868	1	0.997467	99.9981
GOTERM_BP_FAT	GO:0009968~negative regulation of signal transduction	4	0.617453	CBLC, GSK3A, SMAD6, TSC2	1.25564	1	0.998796	100
Annotation Cluster 21	Enrichment Score: 0.48371592082894277
Category	Term	Count	PValue	Genes	Fold Enrichment	Bonferroni	Benjamini	FDR
GOTERM_BP_FAT	GO:0006468~protein amino acid phosphorylation	13	0.249846	TYRO3, SGK223, RET, ERCC6, GSK3A, FLT4, MYO3B, MAP3K10, RELN, BMPR1B, CAMKK2, BTK, AATK	1.35212	1	0.993518	99.1868
GOTERM_BP_FAT	GO:0016310~phosphorylation	15	0.258303	TCIRG1, TYRO3, SGK223, RET, ERCC6, GSK3A, FLT4, MYO3B, MAP3K10, RELN, BMPR1B, CAMKK2, BTK, ATP5L2, AATK	1.30077	1	0.993375	99.3274
GOTERM_BP_FAT	GO:0006796~phosphate metabolic process	16	0.424294	TCIRG1, MTMR3, TYRO3, SGK223, RET, ERCC6, GSK3A, FLT4, MYO3B, MAP3K10, RELN, BMPR1B, CAMKK2, BTK, ATP5L2, AATK	1.14079	1	0.996837	99.9903
GOTERM_BP_FAT	GO:0006793~phosphorus metabolic process	16	0.424294	TCIRG1, MTMR3, TYRO3, SGK223, RET, ERCC6, GSK3A, FLT4, MYO3B, MAP3K10, RELN, BMPR1B, CAMKK2, BTK, ATP5L2, AATK	1.14079	1	0.996837	99.9903
Annotation Cluster 22	Enrichment Score: 0.4777526466027148
Category	Term	Count	PValue	Genes	Fold Enrichment	Bonferroni	Benjamini	FDR
GOTERM_BP_FAT	GO:0043069~negative regulation of programmed cell death	9	0.143217	MEF2C, TNFRSF6B, PAX7, SMAD6, PLCG2, VNN1, AATF, MYO18A, ERCC1	1.73919	1	0.992046	92.4779
GOTERM_BP_FAT	GO:0060548~negative regulation of cell death	9	0.147617	MEF2C, TNFRSF6B, PAX7, SMAD6, PLCG2, VNN1, AATF, MYO18A, ERCC1	1.73436	1	0.991825	93.099
GOTERM_BP_FAT	GO:0006916~anti-apoptosis	6	0.177794	MEF2C, TNFRSF6B, PAX7, VNN1, AATF, MYO18A	2.02061	1	0.990537	96.2253
GOTERM_BP_FAT	GO:0043066~negative regulation of apoptosis	8	0.246711	MEF2C, TNFRSF6B, PAX7, SMAD6, VNN1, AATF, MYO18A, ERCC1	1.56778	1	0.993763	99.1281
GOTERM_BP_FAT	GO:0043067~regulation of programmed cell death	15	0.276125	TNFRSF6B, COL18A1, FGD2, MEF2C, SMAD6, BTK, ERCC6, PAX7, PLCG2, MAP3K10, VNN1, AATF, MYO18A, SCAND1, ERCC1	1.28155	1	0.99361	99.5523
GOTERM_BP_FAT	GO:0010941~regulation of cell death	15	0.280646	TNFRSF6B, COL18A1, FGD2, MEF2C, SMAD6, BTK, ERCC6, PAX7, PLCG2, MAP3K10, VNN1, AATF, MYO18A, SCAND1, ERCC1	1.27683	1	0.993603	99.5969
GOTERM_BP_FAT	GO:0042981~regulation of apoptosis	14	0.368291	TNFRSF6B, COL18A1, FGD2, MEF2C, SMAD6, BTK, ERCC6, PAX7, MAP3K10, VNN1, AATF, MYO18A, SCAND1, ERCC1	1.20801	1	0.995603	99.9542
GOTERM_BP_FAT	GO:0008624~induction of apoptosis by extracellular signals	3	0.479264	FGD2, AATF, BTK	1.85824	1	0.997387	99.9982
GOTERM_BP_FAT	GO:0006917~induction of apoptosis	6	0.482412	FGD2, ERCC6, MAP3K10, AATF, SCAND1, BTK	1.30077	1	0.997442	99.9984
GOTERM_BP_FAT	GO:0012502~induction of programmed cell death	6	0.48738	FGD2, ERCC6, MAP3K10, AATF, SCAND1, BTK	1.29672	1	0.997318	99.9986
GOTERM_BP_FAT	GO:0043065~positive regulation of apoptosis	7	0.584918	COL18A1, FGD2, ERCC6, MAP3K10, AATF, SCAND1, BTK	1.12935	1	0.99866	100
GOTERM_BP_FAT	GO:0043068~positive regulation of programmed cell death	7	0.591742	COL18A1, FGD2, ERCC6, MAP3K10, AATF, SCAND1, BTK	1.12153	1	0.99866	100
GOTERM_BP_FAT	GO:0010942~positive regulation of cell death	7	0.596259	COL18A1, FGD2, ERCC6, MAP3K10, AATF, SCAND1, BTK	1.11637	1	0.998647	100
Annotation Cluster 23	Enrichment Score: 0.46362076160380056
Category	Term	Count	PValue	Genes	Fold Enrichment	Bonferroni	Benjamini	FDR
GOTERM_BP_FAT	GO:0010551~regulation of specific transcription from RNA polymerase II promoter	6	0.011306	NR1H2, MEF2C, TAL1, DGKQ, FOXP3, SCAP	4.42815	1	0.973408	17.3311
GOTERM_BP_FAT	GO:0032583~regulation of gene-specific transcription	6	0.0437623	NR1H2, MEF2C, TAL1, DGKQ, FOXP3, SCAP	3.10631	1	0.988448	52.7179
GOTERM_BP_FAT	GO:0010552~positive regulation of specific transcription from RNA polymerase II promoter	4	0.0483269	NR1H2, MEF2C, FOXP3, SCAP	4.86838	1	0.98759	56.3572
GOTERM_BP_FAT	GO:0043193~positive regulation of gene-specific transcription	4	0.129225	NR1H2, MEF2C, FOXP3, SCAP	3.18963	1	0.994099	90.1349
GOTERM_BP_FAT	GO:0045944~positive regulation of transcription from RNA polymerase II promoter	7	0.432795	NR1H2, MEF2C, GSX1, AATF, MAFA, FOXP3, SCAP	1.30895	1	0.996851	99.9925
GOTERM_BP_FAT	GO:0051254~positive regulation of RNA metabolic process	8	0.538378	NR1H2, MEF2C, ERCC6, GSX1, AATF, MAFA, FOXP3, SCAP	1.15384	1	0.998086	99.9998
GOTERM_BP_FAT	GO:0045935~positive regulation of nucleobase, nucleoside, nucleotide and nucleic acid metabolic process	10	0.541411	NR1H2, MEF2C, ERCC6, DRD5, GSX1, AATF, MAFA, FOXP3, CAMKK2, SCAP	1.11177	1	0.998127	99.9998
GOTERM_BP_FAT	GO:0051173~positive regulation of nitrogen compound metabolic process	10	0.579926	NR1H2, MEF2C, ERCC6, DRD5, GSX1, AATF, MAFA, FOXP3, CAMKK2, SCAP	1.07724	1	0.998665	100
GOTERM_BP_FAT	GO:0009890~negative regulation of biosynthetic process	9	0.581678	NR1H2, MEF2C, CTBP2, TIMELESS, HDAC10, MAP3K10, AATF, FOXP3, SCAP	1.08965	1	0.998666	100
GOTERM_BP_FAT	GO:0006357~regulation of transcription from RNA polymerase II promoter	11	0.599985	NR1H2, MEF2C, TAL1, DGKQ, GSX1, HDAC10, AATF, MAFA, HES6, FOXP3, SCAP	1.04968	1	0.998657	100
GOTERM_BP_FAT	GO:0045893~positive regulation of transcription, DNA-dependent	7	0.684637	NR1H2, MEF2C, GSX1, AATF, MAFA, FOXP3, SCAP	1.01807	1	0.999225	100
GOTERM_BP_FAT	GO:0045941~positive regulation of transcription	8	0.70438	NR1H2, MEF2C, GSX1, AATF, MAFA, FOXP3, CAMKK2, SCAP	0.984033	1	0.999348	100
GOTERM_BP_FAT	GO:0010628~positive regulation of gene expression	8	0.733066	NR1H2, MEF2C, GSX1, AATF, MAFA, FOXP3, CAMKK2, SCAP	0.955241	1	0.999567	100
GOTERM_BP_FAT	GO:0031328~positive regulation of cellular biosynthetic process	9	0.772316	NR1H2, MEF2C, DRD5, GSX1, AATF, MAFA, FOXP3, CAMKK2, SCAP	0.911488	1	0.999747	100
GOTERM_BP_FAT	GO:0009891~positive regulation of biosynthetic process	9	0.785807	NR1H2, MEF2C, DRD5, GSX1, AATF, MAFA, FOXP3, CAMKK2, SCAP	0.898373	1	0.999803	100
GOTERM_BP_FAT	GO:0010557~positive regulation of macromolecule biosynthetic process	8	0.834148	NR1H2, MEF2C, GSX1, AATF, MAFA, FOXP3, CAMKK2, SCAP	0.848616	1	0.999927	100
GOTERM_BP_FAT	GO:0010604~positive regulation of macromolecule metabolic process	9	0.930348	NR1H2, MEF2C, ERCC6, GSX1, AATF, MAFA, FOXP3, CAMKK2, SCAP	0.728552	1	0.999998	100
Annotation Cluster 24	Enrichment Score: 0.45612212564790705
Category	Term	Count	PValue	Genes	Fold Enrichment	Bonferroni	Benjamini	FDR
GOTERM_BP_FAT	GO:0051604~protein maturation	4	0.2551	C1QB, ECE2, DISP1, C8G	2.27457	1	0.993243	99.2771
GOTERM_BP_FAT	GO:0051605~protein maturation by peptide bond cleavage	3	0.350226	C1QB, ECE2, C8G	2.42004	1	0.995549	99.9266
GOTERM_BP_FAT	GO:0016485~protein processing	3	0.479264	C1QB, ECE2, C8G	1.85824	1	0.997387	99.9982
Annotation Cluster 25	Enrichment Score: 0.4200413285229391
Category	Term	Count	PValue	Genes	Fold Enrichment	Bonferroni	Benjamini	FDR
GOTERM_BP_FAT	GO:0009611~response to wounding	12	0.140691	C1QB, DYSF, FGB, PAX7, DRD5, MYH2, TSC2, VNN1, BMPR1B, XCR1, COL5A1, C8G	1.57074	1	0.992068	92.0978
GOTERM_BP_FAT	GO:0002526~acute inflammatory response	4	0.166215	C1QB, TSC2, VNN1, C8G	2.83161	1	0.98997	95.2297
GOTERM_BP_FAT	GO:0006954~inflammatory response	6	0.494533	C1QB, TSC2, VNN1, BMPR1B, XCR1, C8G	1.28076	1	0.997299	99.9989
GOTERM_BP_FAT	GO:0045087~innate immune response	3	0.591579	C1QB, VNN1, C8G	1.50814	1	0.998697	100
GOTERM_BP_FAT	GO:0006952~defense response	9	0.661303	TCIRG1, C1QB, TSC2, VNN1, MYO1F, UMOD, BMPR1B, XCR1, C8G	1.01523	1	0.999131	100
GOTERM_BP_FAT	GO:0002684~positive regulation of immune system process	4	0.667128	C1QB, PLCG2, VNN1, C8G	1.16596	1	0.999154	100
Annotation Cluster 26	Enrichment Score: 0.39160192390607107
Category	Term	Count	PValue	Genes	Fold Enrichment	Bonferroni	Benjamini	FDR
GOTERM_BP_FAT	GO:0051338~regulation of transferase activity	9	0.167642	CBLC, ERCC6, DGKQ, GSK3A, DRD5, TSC2, MAP3K10, RELN, CAMKK2	1.67841	1	0.989673	95.3646
GOTERM_BP_FAT	GO:0045859~regulation of protein kinase activity	8	0.227132	CBLC, ERCC6, DGKQ, DRD5, TSC2, MAP3K10, RELN, CAMKK2	1.60868	1	0.992051	98.6603
GOTERM_BP_FAT	GO:0043549~regulation of kinase activity	8	0.252994	CBLC, ERCC6, DGKQ, DRD5, TSC2, MAP3K10, RELN, CAMKK2	1.55461	1	0.993635	99.2421
GOTERM_BP_FAT	GO:0007243~protein kinase cascade	8	0.282363	RET, ERCC6, DGKQ, TSC2, MAP3K10, IRF3, CAMKK2, BTK	1.49999	1	0.993527	99.6127
GOTERM_BP_FAT	GO:0043405~regulation of MAP kinase activity	4	0.329333	CBLC, ERCC6, TSC2, MAP3K10	1.96807	1	0.995057	99.8753
GOTERM_BP_FAT	GO:0042325~regulation of phosphorylation	9	0.352897	CBLC, ERCC6, DGKQ, DRD5, SMAD6, TSC2, MAP3K10, RELN, CAMKK2	1.33985	1	0.995589	99.9315
GOTERM_BP_FAT	GO:0051174~regulation of phosphorus metabolic process	9	0.394381	CBLC, ERCC6, DGKQ, DRD5, SMAD6, TSC2, MAP3K10, RELN, CAMKK2	1.28736	1	0.996423	99.9774
GOTERM_BP_FAT	GO:0019220~regulation of phosphate metabolic process	9	0.394381	CBLC, ERCC6, DGKQ, DRD5, SMAD6, TSC2, MAP3K10, RELN, CAMKK2	1.28736	1	0.996423	99.9774
GOTERM_BP_FAT	GO:0044093~positive regulation of molecular function	10	0.465199	NR1H2, AMH, ERCC6, DGKQ, EPB41, DRD5, PLCG2, TSC2, MAP3K10, RELN	1.18386	1	0.997279	99.9972
GOTERM_BP_FAT	GO:0045860~positive regulation of protein kinase activity	4	0.623547	ERCC6, DGKQ, MAP3K10, RELN	1.24438	1	0.998824	100
GOTERM_BP_FAT	GO:0033674~positive regulation of kinase activity	4	0.647258	ERCC6, DGKQ, MAP3K10, RELN	1.20129	1	0.999017	100
GOTERM_BP_FAT	GO:0051347~positive regulation of transferase activity	4	0.672655	ERCC6, DGKQ, MAP3K10, RELN	1.15624	1	0.999195	100
GOTERM_BP_FAT	GO:0010627~regulation of protein kinase cascade	4	0.696693	ERCC6, ZDHHC13, TSC2, MAP3K10	1.11445	1	0.999337	100
GOTERM_BP_FAT	GO:0043085~positive regulation of catalytic activity	7	0.761134	NR1H2, ERCC6, DGKQ, DRD5, TSC2, MAP3K10, RELN	0.933886	1	0.999713	100
Annotation Cluster 27	Enrichment Score: 0.3734392935637404
Category	Term	Count	PValue	Genes	Fold Enrichment	Bonferroni	Benjamini	FDR
GOTERM_BP_FAT	GO:0035295~tube development	5	0.387862	RET, CLCN2, TIMELESS, LAMA5, TSC2	1.57669	1	0.996271	99.973
GOTERM_BP_FAT	GO:0030324~lung development	3	0.416511	CLCN2, TIMELESS, LAMA5	2.10225	1	0.996622	99.9879
GOTERM_BP_FAT	GO:0030323~respiratory tube development	3	0.431339	CLCN2, TIMELESS, LAMA5	2.04042	1	0.996998	99.9921
GOTERM_BP_FAT	GO:0060541~respiratory system development	3	0.460384	CLCN2, TIMELESS, LAMA5	1.92707	1	0.99714	99.9967
Annotation Cluster 28	Enrichment Score: 0.34789676038326434
Category	Term	Count	PValue	Genes	Fold Enrichment	Bonferroni	Benjamini	FDR
GOTERM_BP_FAT	GO:0008203~cholesterol metabolic process	3	0.381193	CYP11A1, PCTP, SCAP	2.26221	1	0.996102	99.9676
GOTERM_BP_FAT	GO:0016125~sterol metabolic process	3	0.426418	CYP11A1, PCTP, SCAP	2.06062	1	0.99684	99.9909
GOTERM_BP_FAT	GO:0008202~steroid metabolic process	4	0.556325	GBA2, CYP11A1, PCTP, SCAP	1.37375	1	0.998366	99.9999
Annotation Cluster 29	Enrichment Score: 0.34580634404114124
Category	Term	Count	PValue	Genes	Fold Enrichment	Bonferroni	Benjamini	FDR
GOTERM_BP_FAT	GO:0015674~di-, tri-valent inorganic cation transport	5	0.246127	ATP2B2, CACNA1I, ITPR3, XCR1, TCN1	1.97086	1	0.994029	99.1167
GOTERM_BP_FAT	GO:0006874~cellular calcium ion homeostasis	5	0.268137	ATP2B2, DRD5, PLCG2, ITPR3, XCR1	1.89547	1	0.993784	99.4621
GOTERM_BP_FAT	GO:0055074~calcium ion homeostasis	5	0.285122	ATP2B2, DRD5, PLCG2, ITPR3, XCR1	1.84506	1	0.993594	99.6369
GOTERM_BP_FAT	GO:0006875~cellular metal ion homeostasis	5	0.3087	ATP2B2, DRD5, PLCG2, ITPR3, XCR1	1.76975	1	0.994026	99.7929
GOTERM_BP_FAT	GO:0006816~calcium ion transport	4	0.333263	ATP2B2, CACNA1I, ITPR3, XCR1	1.95421	1	0.99522	99.887
GOTERM_BP_FAT	GO:0055065~metal ion homeostasis	5	0.339783	ATP2B2, DRD5, PLCG2, ITPR3, XCR1	1.69206	1	0.99541	99.9041
GOTERM_BP_FAT	GO:0030005~cellular di-, tri-valent inorganic cation homeostasis	5	0.411198	ATP2B2, DRD5, PLCG2, ITPR3, XCR1	1.52807	1	0.996681	99.9859
GOTERM_BP_FAT	GO:0055066~di-, tri-valent inorganic cation homeostasis	5	0.449059	ATP2B2, DRD5, PLCG2, ITPR3, XCR1	1.45135	1	0.996966	99.9954
GOTERM_BP_FAT	GO:0007204~elevation of cytosolic calcium ion concentration	3	0.469873	PLCG2, ITPR3, XCR1	1.89203	1	0.99722	99.9976
GOTERM_BP_FAT	GO:0030003~cellular cation homeostasis	5	0.496702	ATP2B2, DRD5, PLCG2, ITPR3, XCR1	1.36564	1	0.997226	99.999
GOTERM_BP_FAT	GO:0051480~cytosolic calcium ion homeostasis	3	0.506817	PLCG2, ITPR3, XCR1	1.76375	1	0.997514	99.9993
GOTERM_BP_FAT	GO:0042592~homeostatic process	12	0.515688	TNFRSF6B, ATP2B2, TAL1, CYB5R4, NPC2, DRD5, PLCG2, HOXB6, ITPR3, FOXP3, XCR1, SLC34A3	1.10851	1	0.997726	99.9995
GOTERM_BP_FAT	GO:0055080~cation homeostasis	5	0.589831	ATP2B2, DRD5, PLCG2, ITPR3, XCR1	1.21284	1	0.998696	100
GOTERM_BP_FAT	GO:0048878~chemical homeostasis	8	0.604978	ATP2B2, CYB5R4, NPC2, DRD5, PLCG2, ITPR3, XCR1, SLC34A3	1.08397	1	0.998697	100
GOTERM_BP_FAT	GO:0006873~cellular ion homeostasis	6	0.625475	ATP2B2, DRD5, PLCG2, ITPR3, XCR1, SLC34A3	1.11296	1	0.998831	100
GOTERM_BP_FAT	GO:0055082~cellular chemical homeostasis	6	0.639458	ATP2B2, DRD5, PLCG2, ITPR3, XCR1, SLC34A3	1.09538	1	0.999016	100
GOTERM_BP_FAT	GO:0050801~ion homeostasis	6	0.702392	ATP2B2, DRD5, PLCG2, ITPR3, XCR1, SLC34A3	1.01772	1	0.999358	100
GOTERM_BP_FAT	GO:0019725~cellular homeostasis	6	0.802927	ATP2B2, DRD5, PLCG2, ITPR3, XCR1, SLC34A3	0.893232	1	0.99986	100
Annotation Cluster 30	Enrichment Score: 0.34519898104654667
Category	Term	Count	PValue	Genes	Fold Enrichment	Bonferroni	Benjamini	FDR
GOTERM_BP_FAT	GO:0016051~carbohydrate biosynthetic process	4	0.198498	PLCG2, UGDH, GYS1, CHST15	2.59343	1	0.990378	97.5369
GOTERM_BP_FAT	GO:0019318~hexose metabolic process	4	0.521543	LDHA, UGDH, GYS1, CHST15	1.4453	1	0.99781	99.9996
GOTERM_BP_FAT	GO:0005996~monosaccharide metabolic process	4	0.620508	LDHA, UGDH, GYS1, CHST15	1.24999	1	0.998793	100
GOTERM_BP_FAT	GO:0006006~glucose metabolic process	3	0.647753	LDHA, UGDH, GYS1	1.36028	1	0.998998	100
Annotation Cluster 31	Enrichment Score: 0.3070069626897911
Category	Term	Count	PValue	Genes	Fold Enrichment	Bonferroni	Benjamini	FDR
GOTERM_BP_FAT	GO:0030334~regulation of cell migration	4	0.43795	COL18A1, LAMA5, DRD5, MYO1F	1.642	1	0.996911	99.9935
GOTERM_BP_FAT	GO:0040012~regulation of locomotion	4	0.521543	COL18A1, LAMA5, DRD5, MYO1F	1.4453	1	0.99781	99.9996
GOTERM_BP_FAT	GO:0051270~regulation of cell motion	4	0.525127	COL18A1, LAMA5, DRD5, MYO1F	1.43781	1	0.997808	99.9996
Annotation Cluster 32	Enrichment Score: 0.3038945892641442
Category	Term	Count	PValue	Genes	Fold Enrichment	Bonferroni	Benjamini	FDR
GOTERM_BP_FAT	GO:0019932~second-messenger-mediated signaling	5	0.431736	DRD5, XCR1, CAMKK2, BTK, OPRD1	1.47605	1	0.996907	99.9922
GOTERM_BP_FAT	GO:0007187~G-protein signaling, coupled to cyclic nucleotide second messenger	3	0.493158	DRD5, XCR1, OPRD1	1.80977	1	0.997408	99.9989
GOTERM_BP_FAT	GO:0007610~behavior	8	0.51144	ATP2B2, CYP11A1, DRD5, TSC2, RELN, ROBO3, XCR1, OPRD1	1.18336	1	0.99763	99.9994
GOTERM_BP_FAT	GO:0019935~cyclic-nucleotide-mediated signaling	3	0.559014	DRD5, XCR1, OPRD1	1.60095	1	0.998392	99.9999
Annotation Cluster 33	Enrichment Score: 0.28543467328022976
Category	Term	Count	PValue	Genes	Fold Enrichment	Bonferroni	Benjamini	FDR
GOTERM_BP_FAT	GO:0051056~regulation of small GTPase mediated signal transduction	5	0.482453	FGD2, TSC2, RELN, FARP1, AGAP3	1.37648	1	0.997356	99.9984
GOTERM_BP_FAT	GO:0043087~regulation of GTPase activity	3	0.529046	FGD2, TSC2, AGAP3	1.69206	1	0.997886	99.9997
GOTERM_BP_FAT	GO:0051336~regulation of hydrolase activity	6	0.54544	NR1H2, FGD2, DRD5, SMAD6, TSC2, AGAP3	1.23515	1	0.998199	99.9998
Annotation Cluster 34	Enrichment Score: 0.2809323414212234
Category	Term	Count	PValue	Genes	Fold Enrichment	Bonferroni	Benjamini	FDR
GOTERM_BP_FAT	GO:0006355~regulation of transcription, DNA-dependent	28	0.399629	ZNF208, MEF2C, E2F7, ZNF780A, ZNF679, NR1H2, TAL1, ERCC6, ZNF225, PAX7, LHX2, AATF, CTBP2, DGKQ, SMAD6, GSX1, HDAC10, HES6, FOXP3, SCAP, ZNF316, HOXB6, AIRE, IRF3, MAFA, SCAND1, KCNH5, PBX4	1.09559	1	0.996487	99.9805
GOTERM_BP_FAT	GO:0051252~regulation of RNA metabolic process	28	0.447842	ZNF208, MEF2C, E2F7, ZNF780A, ZNF679, NR1H2, TAL1, ERCC6, ZNF225, PAX7, LHX2, AATF, CTBP2, DGKQ, SMAD6, GSX1, HDAC10, HES6, FOXP3, SCAP, ZNF316, HOXB6, AIRE, IRF3, MAFA, SCAND1, KCNH5, PBX4	1.07142	1	0.997008	99.9952
GOTERM_BP_FAT	GO:0045449~regulation of transcription	38	0.551213	ZNF208, MEF2C, EFCAB6, E2F7, ZNF780A, ZNF679, CAMKK2, NR1H2, TAL1, ERCC6, ZNF225, PAX7, LHX2, ZNF107, AATF, TIGD7, SETDB1, DGKQ, CTBP2, BHLHE22, SMAD6, GSX1, HDAC10, HES6, FOXP3, FRY, SCAP, AMH, ZNF316, TIMELESS, HOXB6, MAP3K10, AIRE, IRF3, MAFA, SCAND1, KCNH5, PBX4	1.01354	1	0.998321	99.9999
GOTERM_BP_FAT	GO:0006350~transcription	28	0.762376	MEF2C, SCAF1, EFCAB6, E2F7, ZNF780A, ZNF679, NR1H2, TAL1, ERCC6, ZNF225, PAX7, LHX2, ZNF107, SETDB1, BHLHE22, SMAD6, GSX1, HDAC10, HES6, FOXP3, FRY, POLRMT, TIMELESS, HOXB6, AIRE, IRF3, MAFA, PBX4	0.924551	1	0.999705	100
Annotation Cluster 35	Enrichment Score: 0.2706299364997427
Category	Term	Count	PValue	Genes	Fold Enrichment	Bonferroni	Benjamini	FDR
GOTERM_BP_FAT	GO:0007626~locomotory behavior	6	0.358257	ATP2B2, TSC2, RELN, ROBO3, XCR1, OPRD1	1.51915	1	0.99567	99.9404
GOTERM_BP_FAT	GO:0007610~behavior	8	0.51144	ATP2B2, CYP11A1, DRD5, TSC2, RELN, ROBO3, XCR1, OPRD1	1.18336	1	0.99763	99.9994
GOTERM_BP_FAT	GO:0006935~chemotaxis	3	0.671809	TSC2, ROBO3, XCR1	1.30077	1	0.999205	100
GOTERM_BP_FAT	GO:0042330~taxis	3	0.671809	TSC2, ROBO3, XCR1	1.30077	1	0.999205	100
Annotation Cluster 36	Enrichment Score: 0.27062165367608193
Category	Term	Count	PValue	Genes	Fold Enrichment	Bonferroni	Benjamini	FDR
GOTERM_BP_FAT	GO:0006754~ATP biosynthetic process	3	0.365781	TCIRG1, ATP2B2, ATP5L2	2.33846	1	0.995574	99.9511
GOTERM_BP_FAT	GO:0009206~purine ribonucleoside triphosphate biosynthetic process	3	0.411525	TCIRG1, ATP2B2, ATP5L2	2.1237	1	0.996572	99.986
GOTERM_BP_FAT	GO:0009145~purine nucleoside triphosphate biosynthetic process	3	0.416511	TCIRG1, ATP2B2, ATP5L2	2.10225	1	0.996622	99.9879
GOTERM_BP_FAT	GO:0009201~ribonucleoside triphosphate biosynthetic process	3	0.416511	TCIRG1, ATP2B2, ATP5L2	2.10225	1	0.996622	99.9879
GOTERM_BP_FAT	GO:0009142~nucleoside triphosphate biosynthetic process	3	0.431339	TCIRG1, ATP2B2, ATP5L2	2.04042	1	0.996998	99.9921
GOTERM_BP_FAT	GO:0046034~ATP metabolic process	3	0.445967	TCIRG1, ATP2B2, ATP5L2	1.98212	1	0.997015	99.9949
GOTERM_BP_FAT	GO:0044271~nitrogen compound biosynthetic process	6	0.494533	GOT2, TCIRG1, ATP2B2, PAH, SLC5A7, ATP5L2	1.28076	1	0.997299	99.9989
GOTERM_BP_FAT	GO:0009205~purine ribonucleoside triphosphate metabolic process	3	0.50229	TCIRG1, ATP2B2, ATP5L2	1.77883	1	0.997398	99.9992
GOTERM_BP_FAT	GO:0009152~purine ribonucleotide biosynthetic process	3	0.50229	TCIRG1, ATP2B2, ATP5L2	1.77883	1	0.997398	99.9992
GOTERM_BP_FAT	GO:0009199~ribonucleoside triphosphate metabolic process	3	0.506817	TCIRG1, ATP2B2, ATP5L2	1.76375	1	0.997514	99.9993
GOTERM_BP_FAT	GO:0009144~purine nucleoside triphosphate metabolic process	3	0.524655	TCIRG1, ATP2B2, ATP5L2	1.70593	1	0.997858	99.9996
GOTERM_BP_FAT	GO:0009260~ribonucleotide biosynthetic process	3	0.53341	TCIRG1, ATP2B2, ATP5L2	1.67841	1	0.997978	99.9997
GOTERM_BP_FAT	GO:0009141~nucleoside triphosphate metabolic process	3	0.563183	TCIRG1, ATP2B2, ATP5L2	1.58873	1	0.99841	99.9999
GOTERM_BP_FAT	GO:0009150~purine ribonucleotide metabolic process	3	0.591579	TCIRG1, ATP2B2, ATP5L2	1.50814	1	0.998697	100
GOTERM_BP_FAT	GO:0009259~ribonucleotide metabolic process	3	0.626046	TCIRG1, ATP2B2, ATP5L2	1.4158	1	0.998809	100
GOTERM_BP_FAT	GO:0006164~purine nucleotide biosynthetic process	3	0.629734	TCIRG1, ATP2B2, ATP5L2	1.40624	1	0.998855	100
GOTERM_BP_FAT	GO:0009165~nucleotide biosynthetic process	3	0.749707	TCIRG1, ATP2B2, ATP5L2	1.11894	1	0.999666	100
GOTERM_BP_FAT	GO:0006163~purine nucleotide metabolic process	3	0.749707	TCIRG1, ATP2B2, ATP5L2	1.11894	1	0.999666	100
GOTERM_BP_FAT	GO:0034404~nucleobase, nucleoside and nucleotide biosynthetic process	3	0.767781	TCIRG1, ATP2B2, ATP5L2	1.07836	1	0.999725	100
GOTERM_BP_FAT	GO:0034654~nucleobase, nucleoside, nucleotide and nucleic acid biosynthetic process	3	0.767781	TCIRG1, ATP2B2, ATP5L2	1.07836	1	0.999725	100
Annotation Cluster 37	Enrichment Score: 0.26492974282886206
Category	Term	Count	PValue	Genes	Fold Enrichment	Bonferroni	Benjamini	FDR
GOTERM_BP_FAT	GO:0006928~cell motion	9	0.3725	RET, LAMA5, LHX2, CNTN2, VNN1, RELN, ROBO3, BMPR1B, COL5A1	1.31446	1	0.995597	99.959
GOTERM_BP_FAT	GO:0016477~cell migration	5	0.561412	RET, LAMA5, CNTN2, RELN, COL5A1	1.25678	1	0.99841	99.9999
GOTERM_BP_FAT	GO:0048870~cell motility	5	0.64556	RET, LAMA5, CNTN2, RELN, COL5A1	1.12988	1	0.999014	100
GOTERM_BP_FAT	GO:0051674~localization of cell	5	0.64556	RET, LAMA5, CNTN2, RELN, COL5A1	1.12988	1	0.999014	100
Annotation Cluster 38	Enrichment Score: 0.2458996911438223
Category	Term	Count	PValue	Genes	Fold Enrichment	Bonferroni	Benjamini	FDR
GOTERM_BP_FAT	GO:0010033~response to organic substance	13	0.339633	GOT2, C1QB, DGKQ, CYP11A1, GNB2, GSK3A, DRD5, PLCG2, GGH, DUOX1, IRF3, MAFA, XCR1	1.25086	1	0.995595	99.9037
GOTERM_BP_FAT	GO:0009719~response to endogenous stimulus	6	0.694181	C1QB, CYP11A1, GNB2, GSK3A, DRD5, GGH	1.02777	1	0.999322	100
GOTERM_BP_FAT	GO:0009725~response to hormone stimulus	5	0.775924	C1QB, CYP11A1, GNB2, GSK3A, GGH	0.945155	1	0.999762	100
Annotation Cluster 39	Enrichment Score: 0.21486422998133287
Category	Term	Count	PValue	Genes	Fold Enrichment	Bonferroni	Benjamini	FDR
GOTERM_BP_FAT	GO:0002253~activation of immune response	3	0.39138	C1QB, PLCG2, C8G	2.21408	1	0.996365	99.9754
GOTERM_BP_FAT	GO:0050778~positive regulation of immune response	3	0.618585	C1QB, PLCG2, C8G	1.43533	1	0.998785	100
GOTERM_BP_FAT	GO:0002684~positive regulation of immune system process	4	0.667128	C1QB, PLCG2, VNN1, C8G	1.16596	1	0.999154	100
GOTERM_BP_FAT	GO:0048584~positive regulation of response to stimulus	3	0.855727	C1QB, PLCG2, C8G	0.881877	1	0.999959	100
Annotation Cluster 40	Enrichment Score: 0.20341236022191672
Category	Term	Count	PValue	Genes	Fold Enrichment	Bonferroni	Benjamini	FDR
GOTERM_BP_FAT	GO:0006351~transcription, DNA-dependent	5	0.606263	SCAF1, POLRMT, ERCC6, IRF3, PBX4	1.18792	1	0.998689	100
GOTERM_BP_FAT	GO:0032774~RNA biosynthetic process	5	0.616994	SCAF1, POLRMT, ERCC6, IRF3, PBX4	1.17186	1	0.998821	100
GOTERM_BP_FAT	GO:0006366~transcription from RNA polymerase II promoter	4	0.655875	SCAF1, ERCC6, IRF3, PBX4	1.18589	1	0.99909	100
Annotation Cluster 41	Enrichment Score: 0.19707225971365006
Category	Term	Count	PValue	Genes	Fold Enrichment	Bonferroni	Benjamini	FDR
GOTERM_BP_FAT	GO:0045934~negative regulation of nucleobase, nucleoside, nucleotide and nucleic acid metabolic process	9	0.453465	NR1H2, MEF2C, CTBP2, TIMELESS, GSK3A, HDAC10, MAP3K10, FOXP3, ERCC1	1.21947	1	0.996881	99.9959
GOTERM_BP_FAT	GO:0051172~negative regulation of nitrogen compound metabolic process	9	0.46867	NR1H2, MEF2C, CTBP2, TIMELESS, GSK3A, HDAC10, MAP3K10, FOXP3, ERCC1	1.20302	1	0.997256	99.9975
GOTERM_BP_FAT	GO:0010605~negative regulation of macromolecule metabolic process	12	0.484714	NR1H2, MEF2C, CTBP2, TIMELESS, GSK3A, SMAD6, HDAC10, MAP3K10, AATF, FOXP3, ERCC1, DNAJC1	1.13419	1	0.997282	99.9985
GOTERM_BP_FAT	GO:0009890~negative regulation of biosynthetic process	9	0.581678	NR1H2, MEF2C, CTBP2, TIMELESS, HDAC10, MAP3K10, AATF, FOXP3, SCAP	1.08965	1	0.998666	100
GOTERM_BP_FAT	GO:0016481~negative regulation of transcription	7	0.648336	NR1H2, MEF2C, CTBP2, TIMELESS, HDAC10, MAP3K10, FOXP3	1.058	1	0.99898	100
GOTERM_BP_FAT	GO:0010558~negative regulation of macromolecule biosynthetic process	8	0.673764	NR1H2, MEF2C, CTBP2, TIMELESS, HDAC10, MAP3K10, AATF, FOXP3	1.01462	1	0.99919	100
GOTERM_BP_FAT	GO:0031327~negative regulation of cellular biosynthetic process	8	0.699116	NR1H2, MEF2C, CTBP2, TIMELESS, HDAC10, MAP3K10, AATF, FOXP3	0.989296	1	0.999351	100
GOTERM_BP_FAT	GO:0010629~negative regulation of gene expression	7	0.734378	NR1H2, MEF2C, CTBP2, TIMELESS, HDAC10, MAP3K10, FOXP3	0.963533	1	0.999555	100
GOTERM_BP_FAT	GO:0045892~negative regulation of transcription, DNA-dependent	4	0.888928	MEF2C, CTBP2, HDAC10, FOXP3	0.779487	1	0.999988	100
GOTERM_BP_FAT	GO:0051253~negative regulation of RNA metabolic process	4	0.895479	MEF2C, CTBP2, HDAC10, FOXP3	0.766568	1	0.999991	100
Annotation Cluster 42	Enrichment Score: 0.1768448723710091
Category	Term	Count	PValue	Genes	Fold Enrichment	Bonferroni	Benjamini	FDR
GOTERM_BP_FAT	GO:0008380~RNA splicing	5	0.584267	SCAF1, DDX46, PRPF8, PRPF3, WBP4	1.22138	1	0.998686	100
GOTERM_BP_FAT	GO:0016071~mRNA metabolic process	6	0.615977	SCAF1, DDX46, UPF1, PRPF8, PRPF3, WBP4	1.12499	1	0.998834	100
GOTERM_BP_FAT	GO:0006397~mRNA processing	5	0.679851	SCAF1, DDX46, PRPF8, PRPF3, WBP4	1.0806	1	0.999195	100
GOTERM_BP_FAT	GO:0006396~RNA processing	7	0.801736	SCAF1, DDX46, NOP2, PRPF8, PRPF3, FTSJ1, WBP4	0.887789	1	0.999859	100
Annotation Cluster 43	Enrichment Score: 0.16750969737023408
Category	Term	Count	PValue	Genes	Fold Enrichment	Bonferroni	Benjamini	FDR
GOTERM_BP_FAT	GO:0001775~cell activation	5	0.592597	FGB, PLCG2, MYO1F, FOXP3, ERCC1	1.20861	1	0.99864	100
GOTERM_BP_FAT	GO:0045321~leukocyte activation	4	0.678114	PLCG2, MYO1F, FOXP3, ERCC1	1.14668	1	0.999234	100
GOTERM_BP_FAT	GO:0046649~lymphocyte activation	3	0.782364	PLCG2, FOXP3, ERCC1	1.04584	1	0.999791	100
Annotation Cluster 44	Enrichment Score: 0.1525339154834192
Category	Term	Count	PValue	Genes	Fold Enrichment	Bonferroni	Benjamini	FDR
GOTERM_BP_FAT	GO:0001525~angiogenesis	3	0.629734	COL18A1, LAMA5, RHOB	1.40624	1	0.998855	100
GOTERM_BP_FAT	GO:0001568~blood vessel development	4	0.686177	COL18A1, LAMA5, RHOB, COL5A1	1.13264	1	0.999227	100
GOTERM_BP_FAT	GO:0001944~vasculature development	4	0.701851	COL18A1, LAMA5, RHOB, COL5A1	1.10557	1	0.999368	100
GOTERM_BP_FAT	GO:0048514~blood vessel morphogenesis	3	0.809145	COL18A1, LAMA5, RHOB	0.986365	1	0.999863	100
Annotation Cluster 45	Enrichment Score: 0.15184862034449262
Category	Term	Count	PValue	Genes	Fold Enrichment	Bonferroni	Benjamini	FDR
GOTERM_BP_FAT	GO:0007267~cell-cell signaling	10	0.493637	AMH, CYB5R4, ECE2, DRD5, PAH, MAFA, SLC5A7, HTR3A, WNT6, GJB2	1.15624	1	0.997345	99.9989
GOTERM_BP_FAT	GO:0007268~synaptic transmission	4	0.804582	DRD5, PAH, SLC5A7, HTR3A	0.931199	1	0.999862	100
GOTERM_BP_FAT	GO:0019226~transmission of nerve impulse	4	0.882015	DRD5, PAH, SLC5A7, HTR3A	0.79285	1	0.999984	100
Annotation Cluster 46	Enrichment Score: 0.1460982494165435
Category	Term	Count	PValue	Genes	Fold Enrichment	Bonferroni	Benjamini	FDR
GOTERM_BP_FAT	GO:0030097~hemopoiesis	4	0.661535	TAL1, PLCG2, SCAND1, ERCC1	1.17584	1	0.99911	100
GOTERM_BP_FAT	GO:0048534~hemopoietic or lymphoid organ development	4	0.724242	TAL1, PLCG2, SCAND1, ERCC1	1.0673	1	0.999545	100
GOTERM_BP_FAT	GO:0002520~immune system development	4	0.760797	TAL1, PLCG2, SCAND1, ERCC1	1.00543	1	0.999719	100
Annotation Cluster 47	Enrichment Score: 0.14219792409572007
Category	Term	Count	PValue	Genes	Fold Enrichment	Bonferroni	Benjamini	FDR
GOTERM_BP_FAT	GO:0032268~regulation of cellular protein metabolic process	7	0.678759	NR1H2, ERCC6, UPF1, SMAD6, MAP3K10, FOXP3, DNAJC1	1.02452	1	0.9992	100
GOTERM_BP_FAT	GO:0032269~negative regulation of cellular protein metabolic process	3	0.733271	SMAD6, FOXP3, DNAJC1	1.15624	1	0.999557	100
GOTERM_BP_FAT	GO:0051248~negative regulation of protein metabolic process	3	0.752361	SMAD6, FOXP3, DNAJC1	1.11296	1	0.999667	100
Annotation Cluster 48	Enrichment Score: 0.13755308790659443
Category	Term	Count	PValue	Genes	Fold Enrichment	Bonferroni	Benjamini	FDR
GOTERM_BP_FAT	GO:0032268~regulation of cellular protein metabolic process	7	0.678759	NR1H2, ERCC6, UPF1, SMAD6, MAP3K10, FOXP3, DNAJC1	1.02452	1	0.9992	100
GOTERM_BP_FAT	GO:0001932~regulation of protein amino acid phosphorylation	3	0.712952	ERCC6, SMAD6, MAP3K10	1.20302	1	0.999438	100
GOTERM_BP_FAT	GO:0031399~regulation of protein modification process	4	0.799034	ERCC6, SMAD6, MAP3K10, FOXP3	0.940669	1	0.999853	100
Annotation Cluster 49	Enrichment Score: 0.12427344655075441
Category	Term	Count	PValue	Genes	Fold Enrichment	Bonferroni	Benjamini	FDR
GOTERM_BP_FAT	GO:0016044~membrane organization	6	0.641758	DYSF, LRP12, MYH2, TSC2, COL5A1, EHD4	1.09251	1	0.999001	100
GOTERM_BP_FAT	GO:0016192~vesicle-mediated transport	8	0.724831	LRP12, TSC2, RHOB, MYO1F, GOLGA4, PKDREJ, AGAP3, EHD4	0.963533	1	0.999538	100
GOTERM_BP_FAT	GO:0006897~endocytosis	3	0.827273	LRP12, TSC2, EHD4	0.946014	1	0.999912	100
GOTERM_BP_FAT	GO:0010324~membrane invagination	3	0.827273	LRP12, TSC2, EHD4	0.946014	1	0.999912	100
Annotation Cluster 50	Enrichment Score: 0.07345017780281733
Category	Term	Count	PValue	Genes	Fold Enrichment	Bonferroni	Benjamini	FDR
GOTERM_BP_FAT	GO:0017038~protein import	3	0.563183	PEX1, PEX26, TSC2	1.58873	1	0.99841	99.9999
GOTERM_BP_FAT	GO:0046907~intracellular transport	9	0.731373	MYO5A, UPF1, NPC2, PEX1, PEX26, MYH2, TSC2, RHOB, AGAP3	0.950334	1	0.999576	100
GOTERM_BP_FAT	GO:0006605~protein targeting	3	0.817401	PEX1, PEX26, TSC2	0.968014	1	0.999885	100
GOTERM_BP_FAT	GO:0006886~intracellular protein transport	4	0.907553	PEX1, PEX26, TSC2, AGAP3	0.741972	1	0.999994	100
GOTERM_BP_FAT	GO:0015031~protein transport	8	0.925748	DUOXA2, PEX1, PEX26, TSC2, RHOB, RAB11FIP1, NACAD, AGAP3	0.72834	1	0.999998	100
GOTERM_BP_FAT	GO:0045184~establishment of protein localization	8	0.929775	DUOXA2, PEX1, PEX26, TSC2, RHOB, RAB11FIP1, NACAD, AGAP3	0.72171	1	0.999998	100
GOTERM_BP_FAT	GO:0034613~cellular protein localization	4	0.937273	PEX1, PEX26, TSC2, AGAP3	0.675176	1	0.999999	100
GOTERM_BP_FAT	GO:0070727~cellular macromolecule localization	4	0.93925	PEX1, PEX26, TSC2, AGAP3	0.670284	1	0.999999	100
GOTERM_BP_FAT	GO:0008104~protein localization	9	0.942614	DUOXA2, PEX1, PEX26, TSC2, RHOB, RAB11FIP1, NACAD, FLNB, AGAP3	0.707902	1	0.999999	100
Annotation Cluster 51	Enrichment Score: 0.05123041225013866
Category	Term	Count	PValue	Genes	Fold Enrichment	Bonferroni	Benjamini	FDR
GOTERM_BP_FAT	GO:0006508~proteolysis	15	0.657265	PEPD, ATG12, USP9Y, PAMR1, MID1, HERC1, C8G, C1QB, CBLC, ECE2, TYSND1, PRCP, ADAM8, PRSS36, NEURL3	0.987301	1	0.999088	100
GOTERM_BP_FAT	GO:0044265~cellular macromolecule catabolic process	8	0.901006	CBLC, UPF1, ATG12, USP9Y, MID1, HERC1, NEURL3, ERCC1	0.76551	1	0.999992	100
GOTERM_BP_FAT	GO:0019941~modification-dependent protein catabolic process	6	0.918985	CBLC, ATG12, USP9Y, MID1, HERC1, NEURL3	0.725168	1	0.999997	100
GOTERM_BP_FAT	GO:0043632~modification-dependent macromolecule catabolic process	6	0.918985	CBLC, ATG12, USP9Y, MID1, HERC1, NEURL3	0.725168	1	0.999997	100
GOTERM_BP_FAT	GO:0051603~proteolysis involved in cellular protein catabolic process	6	0.935757	CBLC, ATG12, USP9Y, MID1, HERC1, NEURL3	0.693744	1	0.999999	100
GOTERM_BP_FAT	GO:0009057~macromolecule catabolic process	8	0.936238	CBLC, UPF1, ATG12, USP9Y, MID1, HERC1, NEURL3, ERCC1	0.710621	1	0.999999	100
GOTERM_BP_FAT	GO:0044257~cellular protein catabolic process	6	0.937479	CBLC, ATG12, USP9Y, MID1, HERC1, NEURL3	0.690292	1	0.999999	100
GOTERM_BP_FAT	GO:0030163~protein catabolic process	6	0.94746	CBLC, ATG12, USP9Y, MID1, HERC1, NEURL3	0.669206	1	0.999999	100
Annotation Cluster 52	Enrichment Score: 0.03686126382396233
Category	Term	Count	PValue	Genes	Fold Enrichment	Bonferroni	Benjamini	FDR
GOTERM_BP_FAT	GO:0008219~cell death	8	0.896401	MEF2C, FGD2, TNFRSF6B, NEFH, RHOB, AATF, C8G, AATK	0.771898	1	0.999991	100
GOTERM_BP_FAT	GO:0016265~death	8	0.900251	MEF2C, FGD2, TNFRSF6B, NEFH, RHOB, AATF, C8G, AATK	0.766568	1	0.999992	100
GOTERM_BP_FAT	GO:0006915~apoptosis	6	0.93691	MEF2C, FGD2, TNFRSF6B, RHOB, AATF, AATK	0.691439	1	0.999999	100
GOTERM_BP_FAT	GO:0012501~programmed cell death	6	0.941871	MEF2C, FGD2, TNFRSF6B, RHOB, AATF, AATK	0.681254	1	0.999999	100
Annotation Cluster 53	Enrichment Score: 0.029860548711261637
Category	Term	Count	PValue	Genes	Fold Enrichment	Bonferroni	Benjamini	FDR
GOTERM_BP_FAT	GO:0016568~chromatin modification	3	0.907009	SETDB1, HDAC10, FOXP3	0.759573	1	0.999994	100
GOTERM_BP_FAT	GO:0051276~chromosome organization	5	0.921163	SETDB1, TNFRSF6B, HDAC10, FOXP3, ERCC1	0.7152	1	0.999997	100
GOTERM_BP_FAT	GO:0006325~chromatin organization	3	0.973801	SETDB1, HDAC10, FOXP3	0.55059	1	1	100
Annotation Cluster 54	Enrichment Score: 0.023967107785609773
Category	Term	Count	PValue	Genes	Fold Enrichment	Bonferroni	Benjamini	FDR
GOTERM_BP_FAT	GO:0032504~multicellular organism reproduction	5	0.922651	ATP2B2, USP9Y, DRD5, BMPR1B, ERCC1	0.712262	1	0.999997	100
GOTERM_BP_FAT	GO:0048609~reproductive process in a multicellular organism	5	0.922651	ATP2B2, USP9Y, DRD5, BMPR1B, ERCC1	0.712262	1	0.999997	100
GOTERM_BP_FAT	GO:0019953~sexual reproduction	4	0.962365	USP9Y, BMPR1B, ERCC1, PKDREJ	0.60589	1	1	100
GOTERM_BP_FAT	GO:0007276~gamete generation	3	0.978852	USP9Y, BMPR1B, ERCC1	0.526894	1	1	100
Annotation Cluster 55	Enrichment Score: 0.016778664501827276
Category	Term	Count	PValue	Genes	Fold Enrichment	Bonferroni	Benjamini	FDR
GOTERM_BP_FAT	GO:0070271~protein complex biogenesis	5	0.93495	FGB, TSC2, TUBB6, ITPR3, SLC7A7	0.686875	1	0.999999	100
GOTERM_BP_FAT	GO:0006461~protein complex assembly	5	0.93495	FGB, TSC2, TUBB6, ITPR3, SLC7A7	0.686875	1	0.999999	100
GOTERM_BP_FAT	GO:0065003~macromolecular complex assembly	5	0.987614	FGB, TSC2, TUBB6, ITPR3, SLC7A7	0.521612	1	1	100
GOTERM_BP_FAT	GO:0043933~macromolecular complex subunit organization	5	0.992479	FGB, TSC2, TUBB6, ITPR3, SLC7A7	0.488552	1	1	100
